# Supplementary material for: Bi-directional and shared epigenomic signatures following proton and 56Fe irradiation
Source: Sci Rep. 2017 Aug 31;7:10227. doi: 10.1038/s41598-017-09191-4 (PMC5579159; doi:10.1038/s41598-017-09191-4)
Supplement: Supplementary file 2 — Suppl Table 1 [file 41598_2017_9191_MOESM2_ESM.xls]

## Sheet: Sheet1
Sample	Sequences	Genome	Unique alignments	Percent	InExons	Percent
Prot_33_1Gy_b1t1_RNA	46569524	mm9	33046018	70.96	21344723	64.59
Prot_34_0Gy_b1t1_RNA	44857099	mm9	32822102	73.17	22123574	67.4
Prot_35_0Gy_b1t1_RNA	61182578	mm9	44383333	72.54	29599117	66.69
Prot_36_1Gy_b1t1_RNA	36962826	mm9	26658114	72.12	17998622	67.52
Prot_37_0Gy_b1t1_RNA	49743043	mm9	35964677	72.3	23864032	66.35
Prot_38_1Gy_b1t1_RNA	56612997	mm9	41110517	72.62	27225301	66.22
Prot_39_1Gy_b1t1_RNA	59865357	mm9	43641758	72.9	29358071	67.27
Prot_33_1Gy_b1t1_mcDIP	23089848	mm9	16404762	71.05	507855	3.1
Prot_34_0Gy_b1t1_mcDIP	26073009	mm9	19692726	75.53	529930	2.69
Prot_35_0Gy_b1t1_mcDIP	18323578	mm9	12321016	67.24	377525	3.06
Prot_36_1Gy_b1t1_mcDIP	10599019	mm9	6659183	62.83	167686	2.52
Prot_37_0Gy_b1t1_mcDIP	16733901	mm9	11036997	65.96	255019	2.31
Prot_38_1Gy_b1t1_mcDIP	25607122	mm9	18684178	72.96	585049	3.13
Prot_39_1Gy_b1t1_mcDIP	43735481	mm9	30276898	69.23	1008195	3.33
Prot_40_0Gy_b1t1_mcDIP	82175705	mm9	58309101	70.96	2124602	3.64
Prot_33_1Gy_b1t1_hmcDIP	25774575	mm9	20591267	79.89	598189	2.91
Prot_34_0Gy_b1t1_hmcDIP	23957710	mm9	19055640	79.54	506242	2.66
Prot_35_0Gy_b1t1_hmcDIP	27685965	mm9	22551645	81.46	768096	3.41
Prot_36_1Gy_b1t1_hmcDIP	40360112	mm9	33731105	83.58	1250494	3.71
Prot_37_0Gy_b1t1_hmcDIP	24150030	mm9	19414884	80.39	525323	2.71
Prot_38_1Gy_b1t1_hmcDIP	21784601	mm9	17458360	80.14	499742	2.86
Prot_39_1Gy_b1t1_hmcDIP	32589376	mm9	27039832	82.97	769111	2.84
Prot_40_0Gy_b1t1_hmcDIP	66606491	mm9	55275925	82.99	2086815	3.78
