# Supplementary material for: Bi-directional and shared epigenomic signatures following proton and 56Fe irradiation
Source: Sci Rep. 2017 Aug 31;7:10227. doi: 10.1038/s41598-017-09191-4 (PMC5579159; doi:10.1038/s41598-017-09191-4)
Supplement: Supplementary file 3 — Suppl Table 2 [file 41598_2017_9191_MOESM3_ESM.xls]

## Sheet: Sheet1
KEGG mmu04720 - Long-term potentiation - Mus musculus (mouse)
DHR Up		DHR Down
ID	Symbol	ID	Symbol
CREB binding protein	Crebbp	CREB binding protein	Crebbp
adenylate cyclase 1	Adcy1	Kirsten rat sarcoma viral oncogene homolog	Kras
adenylate cyclase 8	Adcy8	RAS related protein 1b	Rap1b
calcium channel, voltage-dependent, L type, alpha 1C subunit	Cacna1c	calcium channel, voltage-dependent, L type, alpha 1C subunit	Cacna1c
calcium/calmodulin-dependent protein kinase II alpha	Camk2a	calmodulin 1	Calm1
calcium/calmodulin-dependent protein kinase II, delta	Camk2d	calmodulin-like 3	Calml3
calmodulin 4	Calm4	glutamate receptor, ionotropic, AMPA1	Gria1
calmodulin-like 3	Calml3	glutamate receptor, ionotropic, NMDA2A	Grin2a
glutamate receptor, ionotropic, AMPA1	Gria1	glutamate receptor, ionotropic, NMDA2C	Grin2c
glutamate receptor, ionotropic, AMPA2	Gria2	inositol 1,4,5-triphosphate receptor 2	Itpr2
glutamate receptor, ionotropic, NMDA2A	Grin2a	inositol 1,4,5-trisphosphate receptor 1	Itpr1
glutamate receptor, ionotropic, NMDA2B	Grin2b	phospholipase C, beta 1	Plcb1
glutamate receptor, ionotropic, NMDA2D	Grin2d	phospholipase C, beta 4	Plcb4
inositol 1,4,5-trisphosphate receptor 1	Itpr1	protein kinase C, alpha	Prkca
phospholipase C, beta 1	Plcb1	protein kinase C, beta	Prkcb
phospholipase C, beta 4	Plcb4	protein kinase, cAMP dependent, catalytic, beta	Prkacb
protein kinase C, alpha	Prkca	protein phosphatase 1, regulatory subunit 1A	Ppp1r1a
protein kinase C, beta	Prkcb	ribosomal protein S6 kinase polypeptide 1	Rps6ka1
protein kinase, cAMP dependent, catalytic, beta	Prkacb
protein phosphatase 1, regulatory subunit 1A	Ppp1r1a
ribosomal protein S6 kinase polypeptide 1	Rps6ka1
KEGG mmu04724 - Glutamatergic synapse - Mus musculus (mouse)
DHR Up		DHR Down
ID	Symbol	ID	Symbol
SH3/ankyrin domain gene 2	Shank2	SH3/ankyrin domain gene 1	Shank1
adenylate cyclase 2	Adcy2	SH3/ankyrin domain gene 2	Shank2
adenylate cyclase 3	Adcy3	adenylate cyclase 2	Adcy2
adenylate cyclase 5	Adcy5	adenylate cyclase 5	Adcy5
calcium channel, voltage-dependent, L type, alpha 1C subunit	Cacna1c	adenylate cyclase 8	Adcy8
calcium channel, voltage-dependent, L type, alpha 1D subunit	Cacna1d	calcium channel, voltage-dependent, L type, alpha 1C subunit	Cacna1c
calcium channel, voltage-dependent, P/Q type, alpha 1A subunit	Cacna1a	calcium channel, voltage-dependent, L type, alpha 1D subunit	Cacna1d
discs, large homolog-associated protein 1	Dlgap1	calcium channel, voltage-dependent, P/Q type, alpha 1A subunit	Cacna1a
glutamate receptor ionotropic, NMDA3A	Grin3a	discs, large homolog-associated protein 1	Dlgap1
glutamate receptor, ionotropic, AMPA1	Gria1	glutamate receptor, ionotropic, AMPA1	Gria1
glutamate receptor, ionotropic, NMDA2A	Grin2a	glutamate receptor, ionotropic, AMPA2	Gria2
glutamate receptor, ionotropic, NMDA2C	Grin2c	glutamate receptor, ionotropic, AMPA4	Gria4
glutamate receptor, ionotropic, kainate 2	Grik2	glutamate receptor, ionotropic, NMDA2A	Grin2a
glutamate receptor, ionotropic, kainate 3	Grik3	glutamate receptor, ionotropic, NMDA2B	Grin2b
glutamate receptor, ionotropic, kainate 4	Grik4	glutamate receptor, ionotropic, NMDA2D	Grin2d
glutamate receptor, metabotropic 4	Grm4	glutamate receptor, ionotropic, kainate 3	Grik3
glutamate receptor, metabotropic 7	Grm7	glutamate receptor, ionotropic, kainate 4	Grik4
glutamate receptor, metabotropic 8	Grm8	glutamate receptor, metabotropic 1	Grm1
glutamate-ammonia ligase	Glul	glutamate receptor, metabotropic 7	Grm7
glutaminase guanine nucleotide binding protein, beta 5	Gnb5	glutamate receptor, metabotropic 8	Grm8
guanine nucleotide binding protein G protein, gamma 2	Gng2	glutaminase guanine nucleotide binding protein, beta 5	Gnb5
guanine nucleotide binding protein, alpha O	Gnao1	guanine nucleotide binding protein G protein, gamma 2	Gng2
guanine nucleotide binding protein, alpha q polypeptide	Gnaq	guanine nucleotide binding protein, alpha O	Gnao1
homer scaffolding protein 2	Homer2	guanine nucleotide binding protein, alpha q polypeptide	Gnaq
inositol 1,4,5-triphosphate receptor 2	Itpr2	homer scaffolding protein 2	Homer2
inositol 1,4,5-trisphosphate receptor 1	Itpr1	inositol 1,4,5-trisphosphate receptor 1	Itpr1
phospholipase A2, group IVA	Pla2g4a	phospholipase C, beta 1	Plcb1
phospholipase C, beta 1	Plcb1	phospholipase C, beta 4	Plcb4
phospholipase C, beta 4	Plcb4	phospholipase D1	Pld1
phospholipase D1 potassium inwardly-rectifying channel, subfamily J, member 3	Kcnj3	potassium inwardly-rectifying channel, subfamily J, member 3	Kcnj3
protein kinase C, alpha	Prkca	protein kinase C, alpha	Prkca
protein kinase C, beta	Prkcb	protein kinase C, beta	Prkcb
protein kinase, cAMP dependent, catalytic, beta	Prkacb	protein kinase, cAMP dependent, catalytic, beta	Prkacb
		Adcy1
		Cacna1c
		Gria4 glutamate receptor, ionotropic, NMDA2A	Grin2a
		Grin2d glutamate receptor, ionotropic, kainate 3	Grik3
		Grm1 glutamate receptor, metabotropic 7	Grm7
		Glul glutaminase	Gls guanine nucleotide binding protein, beta 5	Gnb5
		Gng2 guanine nucleotide binding protein, alpha O	Gnao1
		Itpr1
		Kcnj3
