# Supplementary material for: Bi-directional and shared epigenomic signatures following proton and 56Fe irradiation
Source: Sci Rep. 2017 Aug 31;7:10227. doi: 10.1038/s41598-017-09191-4 (PMC5579159; doi:10.1038/s41598-017-09191-4)
Supplement: Supplementary file 4 — Suppl Table 3 [file 41598_2017_9191_MOESM4_ESM.xls]

## Sheet: Up
chr	start	end	strand	Prot_34_0Gy_b1t1_RNA	Prot_35_0Gy_b1t1_RNA	Prot_37_0Gy_b1t1_RNA	Prot_33_1Gy_b1t1_RNA	Prot_36_1Gy_b1t1_RNA	Prot_38_1Gy_b1t1_RNA	Prot_39_1Gy_b1t1_RNA	Prot_34_0Gy_b1t1_RNA_Norm	Prot_35_0Gy_b1t1_RNA_Norm	Prot_37_0Gy_b1t1_RNA_Norm	Prot_33_1Gy_b1t1_RNA_Norm	Prot_36_1Gy_b1t1_RNA_Norm	Prot_38_1Gy_b1t1_RNA_Norm	Prot_39_1Gy_b1t1_RNA_Norm	MeanBoth	AvgDiff	AvgFC	absAvgFC	Pval	Qval	GeneID	GeneSymbol	GeneTitle
chr9	21047360	21052887	-	504	599	562	557	521	791	802	557	496	579	640	709	711	669	623	138.25	1.25414	1.25414	0.000667036	1	NM_053190	S1pr5	endothelial differentiation, sphingolipid
chr8	97198794	97220142	-	1105	1341	1203	1196	1043	1842	1667	1222	1111	1238	1373	1419	1656	1391	1344.29	269.417	1.22634	1.22634	0.000899289	1	NM_026385	Pllp	plasma membrane proteolipid
chr18	82723854	82755029	+	49544	60982	53536	49826	45421	83442	77640	54777	50526	55115	57210	61803	74999	64766	59885.1	11221.8	1.20986	1.20986	0.00208839	1	NM_001025259	Mbp	myelin basic protein isoform 6
chr18	82723854	82755029	+	49632	61095	53660	49917	45517	83602	77806	54874	50620	55242	57315	61934	75142	64904	60004.4	11245.1	1.20988	1.20988	0.00209079	1	NM_001025256	Mbp	myelin basic protein isoform 4
chr18	82723854	82755029	+	49974	61537	53971	50244	45804	84118	78265	55252	50986	55562	57690	62324	75606	65287	60386.7	11293.4	1.2094	1.2094	0.0021061	1	NM_001025255	Mbp	myelin basic protein isoform 3
chr18	82723854	82755029	+	49974	61537	53971	50244	45804	84118	78265	55252	50986	55562	57690	62324	75606	65287	60386.7	11293.4	1.2094	1.2094	0.0021061	1	NM_001025258	Mbp	myelin basic protein isoform 5
chr18	82723854	82755029	+	50062	61650	54095	50335	45900	84278	78431	55349	51079	55690	57795	62455	75750	65426	60506.3	11317.2	1.20942	1.20942	0.00210836	1	NM_001025251	Mbp	myelin basic protein isoform 1
chr18	82723899	82755029	+	50020	61613	54065	50303	45865	84242	78380	55303	51049	55659	57758	62407	75718	65383	60468.1	11312.8	1.20948	1.20948	0.00211155	1	NM_001025254	Mbp	myelin basic protein isoform 2
chr18	82644514	82755029	+	49724	61157	53740	49977	45562	83619	77862	54976	50671	55325	57384	61995	75158	64951	60065.7	11214.7	1.20901	1.20901	0.00213207	1	NM_010777	Mbp	Golli-mbp isoform 1
chr15	100520346	100559807	-	531	596	516	524	487	845	799	587	494	531	602	663	759	667	614.714	135.417	1.25202	1.25202	0.00331119	1	NM_001161767	Galnt6	n/a
chr9	120058859	120085209	+	4020	4910	4233	3935	3647	6435	6209	4445	4068	4358	4518	4962	5784	5179	4759.14	820.417	1.19122	1.19122	0.00345149	1	NM_001039364	Mobp	myelin-associated oligodendrocytic basic protein
chr15	100520346	100559807	-	531	596	516	523	485	845	799	587	494	531	601	660	759	667	614.143	134.417	1.25016	1.25016	0.00356535	1	NM_172451	Galnt6	UDP-N-acetyl-alpha-D-galactosamine:polypeptide,UDP-N-acetyl-alpha-D-galactosamine:polypeptide,UDP-N-acetyl-alpha-D-galactosamine:polypeptide,
chr7	107792411	107806970	-	6608	8524	7359	6882	5680	10709	10660	7306	7062	7576	7902	7729	9625	8892	8013.14	1222.33	1.16711	1.16711	0.00363949	1	NM_001163185	Plekhb1	n/a
chr7	107792411	107806970	-	6613	8529	7364	6885	5685	10718	10672	7311	7067	7581	7905	7735	9633	8902	8019.14	1224.08	1.16723	1.16723	0.00364425	1	NM_001163184	Plekhb1	n/a
chr7	107792411	107805479	-	6799	8759	7586	7050	5885	10999	10885	7517	7257	7810	8095	8008	9886	9080	8236.14	1239.25	1.16462	1.16462	0.00373722	1	NM_001163187	Plekhb1	n/a
chr7	107792411	107806970	-	6626	8544	7380	6895	5694	10742	10692	7326	7079	7598	7917	7748	9655	8919	8034.57	1225.42	1.16708	1.16708	0.00377582	1	NM_001163183	Plekhb1	n/a
chr7	107792411	107805479	-	6812	8774	7602	7060	5894	11023	10905	7531	7270	7826	8106	8020	9908	9097	8251.14	1240.42	1.16446	1.16446	0.00387005	1	NM_001163186	Plekhb1	n/a
chr15	100520346	100550908	-	530	594	515	522	480	842	795	586	492	530	599	653	757	663	611.429	132	1.24627	1.24627	0.00395889	1	NM_001161768	Galnt6	n/a
chr17	37147684	37160343	-	1185	1504	1290	1216	1084	1997	1858	1310	1246	1328	1396	1475	1795	1550	1442.86	259.333	1.20031	1.20031	0.00408824	1	NM_010814	Mog	myelin oligodendrocyte glycoprotein
chr7	109387636	109398632	-	481	606	540	510	453	766	770	532	502	556	586	616	688	642	588.857	103	1.19434	1.19434	0.0041275	1	NM_019566	Rhog	ras homolog gene family, member G
chr7	107792411	107810908	-	6558	8439	7289	6810	5618	10607	10513	7251	6992	7504	7819	7644	9534	8770	7930.57	1192.75	1.16454	1.16454	0.00422681	1	NM_001163182	Plekhb1	n/a
chr7	107792411	107810908	-	6571	8454	7305	6820	5627	10631	10533	7265	7004	7520	7831	7656	9555	8786	7945.29	1194	1.16439	1.16439	0.00437585	1	NM_013746	Plekhb1	pleckstrin homology domain containing, family B,pleckstrin homology domain containing, family B,
chr9	120058859	120085209	+	4401	5341	4663	4289	4002	7039	6752	4866	4425	4800	4925	5445	6327	5632	5202.86	885.25	1.18847	1.18847	0.00446254	1	NM_008614	Mobp	myelin-associated oligodendrocytic basic protein
chr10	127800152	127807093	-	533	691	652	624	535	810	867	589	573	671	716	728	728	723	675.429	112.75	1.18453	1.18453	0.00448252	1	NM_001081040	Coq10a	coenzyme Q10 homolog A
chr18	82644514	82728095	+	7308	9150	8240	7413	7002	11471	10957	8080	7581	8483	8512	9527	10310	9140	8804.71	1324.25	1.16454	1.16454	0.00529187	1	NM_001025245	Mbp	Golli-mbp isoform 2
chr7	88358689	88478508	+	384	494	400	418	335	612	602	425	409	412	480	456	550	502	462	81.6667	1.19663	1.19663	0.0062311	1	NM_008803	Pde8a	phosphodiesterase 8A
chr2	164312376	164318823	+	2894	3525	3113	2875	2537	4108	4233	3200	2921	3205	3301	3452	3692	3531	3328.86	385.333	1.12395	1.12395	0.00729657	1	NM_001048228	Dbndd2	SCF apoptosis response protein 1
chr6	119265151	119280784	-	1247	1505	1444	1252	1164	2009	2074	1379	1247	1487	1438	1584	1806	1730	1524.43	268.5	1.19584	1.19584	0.0073106	1	NM_172492	Lrtm2	leucine-rich repeats and transmembrane domains,leucine-rich repeats and transmembrane domains,
chr7	29551770	29573684	+	1989	2566	2128	2026	1753	2720	2929	2199	2126	2191	2326	2385	2445	2443	2302.14	227.75	1.10486	1.10486	0.0075067	1	NM_001122765	Sirt2	n/a
chr7	29551770	29573684	+	1992	2570	2133	2027	1755	2721	2935	2202	2129	2196	2327	2388	2446	2448	2305.14	226.583	1.10414	1.10414	0.00804254	1	NM_022432	Sirt2	sirtuin 2 (silent mating type information,sirtuin 2 (silent mating type information,
chr2	164311639	164318823	+	2889	3515	3111	2865	2527	4098	4222	3194	2912	3203	3290	3438	3683	3522	3320.29	380.25	1.12254	1.12254	0.00830767	1	NM_001048227	Dbndd2	SCF apoptosis response protein 1
chr6	119265151	119279222	-	1216	1449	1397	1218	1117	1948	1992	1344	1201	1438	1399	1520	1751	1662	1473.57	255.333	1.19232	1.19232	0.00832565	1	NM_001172207	Lrtm2	n/a
chr7	31684201	31699851	-	3552	4299	3835	3400	3321	6083	5582	3927	3562	3948	3904	4519	5467	4656	4283.29	824.167	1.21618	1.21618	0.00843979	1	NM_010758	Mag	myelin-associated glycoprotein,myelin-associated glycoprotein,myelin-associated glycoprotein,
chr17	25931515	25933990	-	826	1122	1076	967	808	1397	1386	913	930	1108	1110	1099	1256	1156	1081.71	171.583	1.17443	1.17443	0.00851804	1	NM_133719	Metrn	meteorin
chr11	114536781	114582298	+	1175	1468	1398	1234	1136	2087	1856	1299	1216	1439	1417	1546	1876	1548	1477.29	278.75	1.21149	1.21149	0.0090218	1	NM_053273	Ttyh2	tweety 2
chr8	107991392	107995322	-	565	619	531	570	487	823	779	625	513	547	654	663	740	650	627.429	115.083	1.2049	1.2049	0.0091009	1	NM_026481	Tppp3	tubulin polymerization-promoting protein family
chr15	84753857	84773393	+	971	1374	1151	1086	887	1508	1555	1074	1138	1185	1247	1207	1355	1297	1214.71	144.167	1.12732	1.12732	0.00964384	1	NM_016714	Nup50	nucleoporin 50
chr2	164313610	164318823	+	2947	3595	3173	2910	2566	4176	4314	3258	2979	3267	3341	3491	3753	3599	3384	378	1.11932	1.11932	0.00965062	1	NM_001048229	Dbndd2	SCF apoptosis response protein 1
chr8	112666437	112692106	-	771	767	671	758	545	1309	1384	852	635	691	870	742	1177	1155	874.571	260	1.35813	1.35813	0.00982394	1	NM_007586	Calb2	calbindin 2,calbindin 2,
chr3	88950696	88964079	-	252	322	286	287	259	365	422	279	267	294	330	352	328	352	314.571	60.5	1.21607	1.21607	0.0100934	1	NM_008227	Hcn3	hyperpolarization-activated, cyclic
chr7	29551770	29573684	+	1863	2395	1971	1870	1634	2565	2726	2060	1984	2029	2147	2223	2305	2274	2146	212.917	1.10518	1.10518	0.0107044	1	NM_001122766	Sirt2	n/a
chr11	94525160	94538807	-	583	710	634	589	524	838	927	645	588	653	676	713	753	773	685.857	100.083	1.1592	1.1592	0.0116376	1	NM_145828	Xylt2	xylosyltransferase II
chr11	115015491	115023554	+	44	58	83	55	56	171	268	49	48	85	63	76	154	224	99.8571	68.5833	2.13049	2.13049	0.0117059	1	NM_021411	Rab37	RAB37, member of RAS oncogene family
chr4	130125704	130169623	+	1362	1714	1513	1350	1325	2120	2056	1506	1420	1558	1550	1803	1905	1715	1636.71	248.583	1.16631	1.16631	0.0119162	1	NM_025998	Nkain1	hypothetical protein LOC67149,hypothetical protein LOC67149,
chr8	126029587	126039355	-	243	240	276	262	206	404	478	269	199	284	301	280	363	399	299.286	85.0833	1.33943	1.33943	0.0121861	1	NM_028146	Dbndd1	dysbindin (dystrobrevin binding protein 1)
chr1	137625773	137648806	+	5270	6538	5831	5255	4626	7572	7683	5827	5417	6003	6034	6294	6806	6409	6112.86	636.75	1.11076	1.11076	0.0122651	1	NM_007791	Csrp1	cysteine and glycine-rich protein 1
chr2	164311954	164318823	+	2955	3587	3174	2903	2588	4170	4283	3267	2972	3268	3333	3521	3748	3573	3383.14	374.75	1.11825	1.11825	0.0126541	1	NM_026797	Dbndd2	SCF apoptosis response protein 1,SCF apoptosis response protein 1,
chr17	8533603	8536977	+	1581	1834	1582	1533	1286	2408	2333	1748	1520	1629	1760	1750	2164	1946	1788.14	272.667	1.16704	1.16704	0.0138379	1	NM_178774	Prr18	proline rich region 18
chr11	100437204	100443052	+	8415	10219	9014	8055	7692	13147	12337	9304	8467	9280	9249	10466	11817	10291	9839.14	1438.75	1.15956	1.15956	0.0145859	1	NM_001146318	Cnp	n/a
chr7	69493162	69494813	+	3503	4451	3758	3368	3067	5025	5484	3873	3688	3869	3867	4173	4517	4575	4080.29	473	1.12415	1.12415	0.0163381	1	NM_010882	Ndn	necdin
chr15	79191113	79233733	-	1423	2010	1700	1612	1319	2078	2199	1573	1665	1750	1851	1795	1868	1834	1762.29	174.333	1.10485	1.10485	0.0168445	1	NM_172608	Tmem184b	hypothetical protein LOC223693,hypothetical protein LOC223693,
chr17	57219488	57227205	-	14892	17697	15246	14424	13684	20934	20445	16465	14663	15696	16562	18619	18816	17055	16839.4	2155	1.13807	1.13807	0.0171117	1	NM_009451	Tubb4	tubulin, beta 4
chr11	100436252	100443052	+	7962	9654	8577	7626	7244	12492	11635	8803	7999	8830	8756	9857	11228	9706	9311.29	1342.75	1.15716	1.15716	0.0171577	1	NM_009923	Cnp	2',3'-cyclic nucleotide 3' phosphodiesterase,2',3'-cyclic nucleotide 3' phosphodiesterase,2',3'-cyclic nucleotide 3' phosphodiesterase,
chr14	70930627	70938130	+	2563	3397	2881	2636	2693	4213	3709	2834	2815	2966	3027	3664	3787	3094	3169.57	521.333	1.18154	1.18154	0.0177487	1	NM_145219	Lgi3	leucine-rich repeat LGI family, member 3,leucine-rich repeat LGI family, member 3,
chr9	120058859	120078494	+	2230	2731	2334	2132	2046	3683	3253	2466	2263	2403	2448	2784	3310	2714	2626.86	436.667	1.18368	1.18368	0.0178339	1	NM_001039365	Mobp	myelin-associated oligodendrocytic basic protein
chr11	114952744	115023554	+	53	63	95	59	63	182	276	59	52	98	68	86	164	230	108.143	67.3333	1.96651	1.96651	0.0185514	1	NM_001163753	Rab37	n/a
chr5	141235897	141306385	-	1687	2121	1810	1659	1529	2358	2469	1865	1757	1863	1905	2080	2119	2060	1949.86	212.667	1.11632	1.11632	0.0185637	1	NM_010302	Gna12	guanine nucleotide binding protein, alpha 12
chr2	36085945	36107789	+	270	380	306	321	275	403	433	299	315	315	369	374	362	361	342.143	56.8333	1.18353	1.18353	0.0190106	1	NM_008969	Ptgs1	prostaglandin-endoperoxide synthase 1
chr19	41137909	41151603	-	412	508	389	424	410	560	591	456	421	400	487	558	503	493	474	84.5833	1.19871	1.19871	0.0198219	1	NM_153520	Opalin	transmembrane protein 10
chr4	41604529	41644123	-	1170	1481	1344	1217	1085	1664	1745	1294	1227	1384	1397	1476	1496	1456	1390	154.583	1.11876	1.11876	0.0199212	1	NM_016673	Cntfr	ciliary neurotrophic factor receptor,ciliary neurotrophic factor receptor,
chr4	41604529	41642477	-	1170	1481	1344	1217	1085	1664	1745	1294	1227	1384	1397	1476	1496	1456	1390	154.583	1.11876	1.11876	0.0199212	1	NM_001136056	Cntfr	n/a
chr1	173180552	173190053	+	693	787	711	655	630	1109	1003	766	652	732	752	857	997	837	799	144.083	1.20105	1.20105	0.0201343	1	NM_172845	Adamts4	a disintegrin-like and metalloprotease,a disintegrin-like and metalloprotease,
chr4	41585176	41587335	-	815	985	953	835	806	1268	1222	901	816	981	959	1097	1140	1019	987.571	154.417	1.1717	1.1717	0.0202461	1	NM_027147	Enho	n/a
chr8	126029587	126039355	-	225	219	259	241	185	374	450	249	181	267	277	252	336	375	276.714	77.6667	1.33429	1.33429	0.0209789	1	NM_001170975	Dbndd1	n/a
chr7	82993223	83019016	+	240	312	255	292	207	354	376	265	259	263	335	282	318	314	290.857	49.9167	1.19028	1.19028	0.0219431	1	NM_029652	Klhl25	n/a
chr6	113232300	113255565	+	152	172	231	154	142	467	544	168	143	238	177	193	420	454	256.143	128	1.69945	1.69945	0.023051	1	NM_170673	Cpne9	copine-like protein
chr11	103635488	103679335	+	52	64	93	54	71	167	228	57	53	96	62	97	150	190	100.714	56.0833	1.81675	1.81675	0.0231044	1	NM_009521	Wnt3	wingless-related MMTV integration site 3
chr7	82993223	83019016	+	240	311	255	292	206	352	376	265	258	263	335	280	316	314	290.143	49.25	1.18798	1.18798	0.0235807	1	NM_001122780	Klhl25	n/a
chr8	120807654	121847348	+	846	958	877	826	692	1208	1253	935	794	903	948	942	1086	1045	950.429	127.917	1.1458	1.1458	0.0241403	1	NM_019707	Cdh13	cadherin 13,cadherin 13,cadherin 13,
chr12	112907565	112910549	-	12630	15568	14742	13139	11587	17848	18316	13964	12899	15177	15086	15766	16042	15279	14887.6	1529.92	1.10918	1.10918	0.0244203	1	NM_021273	Ckb	creatine kinase, brain
chr19	10282761	10315238	-	1849	2133	1838	1708	1673	2557	2641	2044	1767	1892	1961	2276	2298	2203	2063	283.5	1.14913	1.14913	0.0245147	1	NM_001033481	Gm98	n/a
chr9	37175190	37194156	+	2421	2934	2483	2359	2013	3373	3369	2677	2431	2556	2709	2739	3032	2810	2707.71	267.833	1.10484	1.10484	0.0252558	1	NM_175189	Hepacam	hepatocyte cell adhesion molecule
chr1	91824536	91827751	-	10	1	1	2	2	88	161	11	1	1	2	3	79	134	33	50.1667	12.5769	12.5769	0.0254907	1	NM_010262	Gbx2	gastrulation brain homeobox 2
chr16	10361346	10395541	-	103	142	145	127	125	228	186	114	118	149	146	170	205	155	151	42	1.33071	1.33071	0.0256369	1	NM_001099275	Tekt5	tektin 5
chr2	149656518	149830128	+	606	834	676	641	638	878	941	670	691	696	736	868	789	785	747.857	108.833	1.15873	1.15873	0.0260056	1	NM_001085521	Tmem90b	hypothetical protein LOC433485
chr2	26171059	26203755	+	726	879	817	770	619	1255	1079	803	728	841	884	842	1128	900	875.143	147.833	1.18697	1.18697	0.0260575	1	NM_153410	Gpsm1	G-protein signalling modulator 1 (AGS3-like, C.,G-protein signalling modulator 1 (AGS3-like, C.,G-protein signalling modulator 1 (AGS3-like, C.,
chr4	154335031	154336480	+	234	250	268	309	206	435	320	259	207	276	355	280	391	267	290.714	75.9167	1.30694	1.30694	0.0260698	1	NM_010419	Hes5	hairy and enhancer of split 5
chr2	170172490	170253345	-	3513	4984	4032	3451	3335	6298	6089	3884	4129	4151	3962	4538	5661	5079	4486.29	755.333	1.18629	1.18629	0.0262438	1	NM_029815	Bcas1	breast carcinoma amplified sequence 1,breast carcinoma amplified sequence 1,breast carcinoma amplified sequence 1,
chrX	133357374	133372281	+	34028	44763	35046	34440	26536	55101	56856	37622	37088	36079	39544	36107	49525	47428	40484.7	6221.33	1.16846	1.16846	0.0267506	1	NM_011123	Plp1	proteolipid protein 1,proteolipid protein 1,
chr6	96781202	97010405	-	7	9	16	9	4	55	103	8	7	16	10	5	49	86	25.8571	27.1667	3.62903	3.62903	0.0267591	1	NM_177233	Fam19a4	TAFA4 protein
chr6	38647838	38826189	-	1945	2510	2287	2000	1726	3092	2976	2150	2080	2354	2296	2349	2779	2483	2355.86	282.083	1.12853	1.12853	0.0270583	1	NM_010433	Hipk2	homeodomain interacting protein kinase 2,homeodomain interacting protein kinase 2,homeodomain interacting protein kinase 2,homeodomain interacting protein kinase 2,homeodomain interacting protein kinase 2,
chr14	45839391	45900651	+	437	460	411	407	343	623	710	483	381	423	467	467	560	592	481.857	92.5	1.21562	1.21562	0.0271437	1	NM_027518	Gpr137c	n/a
chrX	98572675	98580963	+	310	378	333	306	265	526	515	343	313	343	351	361	473	430	373.429	70.75	1.21246	1.21246	0.0282379	1	NM_008124	Gjb1	gap junction protein, beta 1, 32kDa
chr11	6558535	6577478	+	85	110	87	89	47	229	477	94	91	90	102	64	206	398	149.286	100.833	2.1	2.1	0.0287351	1	NM_019511	Ramp3	receptor activity modifying protein 3
chr4	134052892	134064725	+	1296	1576	1554	1431	1085	2029	1998	1433	1306	1600	1643	1476	1824	1667	1564.14	206.167	1.14254	1.14254	0.0289285	1	NM_027995	Paqr7	progestin and adipoQ receptor family member VII,progestin and adipoQ receptor family member VII,progestin and adipoQ receptor family member VII,
chr10	75495356	75505714	+	562	754	619	619	506	796	837	621	625	637	711	688	715	698	670.714	75.3333	1.12002	1.12002	0.0294029	1	NM_177475	Zfp280b	zinc finger protein 280b
chr6	71163934	71212275	-	26	44	42	40	27	104	91	29	36	43	46	37	93	76	51.4286	27	1.75	1.75	0.0295422	1	NM_009762	Smyd1	SET and MYND domain containing 1,SET and MYND domain containing 1,SET and MYND domain containing 1,
chr6	71163934	71212275	-	26	44	42	40	27	104	91	29	36	43	46	37	93	76	51.4286	27	1.75	1.75	0.0295422	1	NM_001160127	Smyd1	n/a
chr2	170172490	170253345	-	3340	4722	3813	3261	3138	5929	5759	3693	3912	3925	3744	4270	5329	4804	4239.57	693.417	1.18042	1.18042	0.0299862	1	NM_001164369	Bcas1	n/a
chr12	80130149	80182640	+	1382	1738	1442	1436	1098	2148	2003	1528	1440	1485	1649	1494	1931	1671	1599.71	201.917	1.13603	1.13603	0.030195	1	NM_181073	Plekhh1	n/a
chr6	38647908	38787223	-	1865	2427	2202	1923	1653	2979	2863	2062	2011	2267	2208	2249	2678	2388	2266.14	267.417	1.12654	1.12654	0.0302617	1	NM_001136065	Hipk2	n/a
chr17	35818511	35841084	-	1780	2573	2190	1908	1736	2728	2919	1968	2132	2255	2191	2362	2452	2435	2256.43	241.667	1.11408	1.11408	0.030291	1	NM_172962	Ddr1	discoidin domain receptor family, member 1,discoidin domain receptor family, member 1,
chr8	126177828	126187780	+	1293	1815	1267	1382	1107	1798	1967	1430	1504	1304	1587	1506	1616	1641	1512.57	174.833	1.12376	1.12376	0.0304963	1	NM_133955	Rhou	ras homolog gene family, member U
chr17	35818511	35841084	-	1800	2604	2228	1937	1756	2761	2956	1990	2158	2294	2224	2389	2482	2466	2286.14	242.917	1.11312	1.11312	0.0317886	1	NM_007584	Ddr1	discoidin domain receptor family, member 1,discoidin domain receptor family, member 1,discoidin domain receptor family, member 1,discoidin domain receptor family, member 1,
chr2	167318144	167341666	+	1074	1450	1231	1176	950	1492	1609	1187	1201	1267	1350	1293	1341	1342	1283	113.167	1.09289	1.09289	0.0338177	1	NM_030743	Rnf114	zinc finger protein 313,zinc finger protein 313,
chr18	46324955	46358472	-	256	336	269	291	209	424	397	283	278	277	334	284	381	331	309.714	53.1667	1.19033	1.19033	0.033996	1	NM_001170855	Trim36	n/a
chr5	144119016	144153146	+	67	22	35	67	34	89	178	74	18	36	77	46	80	148	68.4286	45.0833	2.05664	2.05664	0.0348846	1	NM_001159321	Grid2ip	n/a
chr18	46324955	46372261	-	245	329	255	279	202	411	383	271	273	263	320	275	369	319	298.571	51.75	1.19238	1.19238	0.0348847	1	NM_178872	Trim36	haprin
chr9	54393158	54407886	-	190	266	268	245	207	329	336	210	220	276	281	282	296	280	263.571	49.4167	1.20999	1.20999	0.034999	1	NM_019686	Cib2	calcium and integrin binding family member 2
chr14	70564024	70577479	-	226	289	264	236	216	360	377	250	239	272	271	294	324	314	280.571	47.0833	1.18561	1.18561	0.0350845	1	NM_145978	Pdlim2	PDZ and LIM domain 2
chr10	77360319	77365281	-	201	214	206	214	149	312	351	222	177	212	246	203	280	293	233.286	51.8333	1.2545	1.2545	0.0351163	1	NM_145152	Lrrc3	leucine rich repeat containing 3
chr4	128814303	128821836	+	2118	2780	2490	2181	1897	3270	3163	2342	2303	2563	2504	2581	2939	2639	2553	263.083	1.1095	1.1095	0.035635	1	NM_027402	Fndc5	fibronectin type III domain containing 5
chr2	25077677	25080222	-	1707	2274	2003	1841	1546	2416	2501	1887	1884	2062	2114	2104	2172	2086	2044.14	174.667	1.08983	1.08983	0.0356635	1	NM_146116	Tubb2c	tubulin, beta 2c
chr2	51893632	51912201	+	174	226	201	213	149	324	275	192	187	207	245	203	291	229	222	46.6667	1.23891	1.23891	0.0357756	1	NM_009398	Tnfaip6	tumor necrosis factor alpha induced protein 6
chr1	74334821	74350910	-	644	930	788	698	586	1146	1122	712	771	811	801	797	1030	936	836.857	126.333	1.16521	1.16521	0.0358077	1	NM_027154	Tmbim1	transmembrane BAX inhibitor motif containing 1
chr11	107735918	107772676	-	514	326	276	514	298	604	783	568	270	284	590	405	543	653	473.286	173.75	1.46457	1.46457	0.0365323	1	NM_080644	Cacng5	calcium channel, voltage-dependent, gamma,calcium channel, voltage-dependent, gamma,calcium channel, voltage-dependent, gamma,
chr10	79630585	79634398	+	1183	1267	1255	1174	1040	1776	1578	1308	1050	1292	1348	1415	1596	1316	1332.14	202.083	1.1661	1.1661	0.0381917	1	NM_007705	Cirbp	cold inducible RNA binding protein
chr4	151363739	151370288	-	446	494	460	485	368	584	639	493	409	474	557	501	525	533	498.857	70.3333	1.15334	1.15334	0.0382794	1	NM_172705	Phf13	PHD finger protein 13
chr10	79179378	79198853	+	3970	4678	4542	3838	3620	6348	5807	4389	3876	4676	4407	4926	5706	4844	4689.14	657.083	1.15233	1.15233	0.0383728	1	NM_008226	Hcn2	hyperpolarization-activated, cyclic
chr2	25284193	25304059	+	7545	9880	8713	7727	6831	10964	10796	8342	8186	8970	8872	9295	9855	9006	8932.29	757.667	1.08914	1.08914	0.0395577	1	NM_007379	Abca2	ATP-binding cassette, sub-family A (ABC1),
chr18	38998326	39078353	-	1674	2116	1926	1793	1329	2725	2644	1851	1753	1983	2059	1808	2449	2206	2015.57	268.167	1.14399	1.14399	0.0399083	1	NM_010197	Fgf1	fibroblast growth factor 1,fibroblast growth factor 1,
chr12	81793587	81825202	+	80	86	127	96	80	243	185	88	71	131	110	109	218	154	125.857	51.0833	1.52845	1.52845	0.0400849	1	NM_001177503	3830431G21Rik	n/a
chr2	127189021	127192957	+	12	16	4	16	4	37	74	13	13	4	18	5	33	62	21.1429	19.5	2.95	2.95	0.0415921	1	NM_009633	Adra2b	adrenergic receptor, alpha 2b
chr13	89849552	89882117	-	68	98	87	89	80	123	123	75	81	90	102	109	111	103	95.8571	24.25	1.29573	1.29573	0.0428906	1	NM_172955	Vcan	n/a
chr2	13576564	13715147	-	94	111	92	109	72	154	163	104	92	95	125	98	138	136	112.571	27.25	1.28093	1.28093	0.0433511	1	NM_145838	St8sia6	sialyltransferase 8 F
chr13	20277293	20697168	+	568	647	655	580	428	1086	1068	628	536	674	666	582	976	891	707.571	166.083	1.27108	1.27108	0.0433775	1	NM_080288	Elmo1	engulfment and cell motility 1 isoform 1,engulfment and cell motility 1 isoform 1,engulfment and cell motility 1 isoform 1,
chr2	25251393	25256843	+	230	269	262	236	228	354	346	254	223	270	271	310	318	289	276.429	48	1.19277	1.19277	0.0436325	1	NM_009849	Entpd2	ectonucleoside triphosphate diphosphohydrolase
chr9	44494390	44543277	-	2707	3333	2953	2545	2721	4071	3885	2993	2762	3040	2922	3702	3659	3241	3188.43	449.333	1.15327	1.15327	0.0439465	1	NM_153537	Phldb1	pleckstrin homology-like domain, family B,,pleckstrin homology-like domain, family B,,pleckstrin homology-like domain, family B,,pleckstrin homology-like domain, family B,,
chr2	32576591	32610514	+	373	448	349	368	349	536	498	412	371	359	423	475	482	415	419.571	68.0833	1.17885	1.17885	0.0441808	1	NM_013781	Sh2d3c	SH2 domain containing 3C,SH2 domain containing 3C,
chr1	134406001	134439517	-	4157	4803	4579	4005	3474	6474	6046	4596	3979	4714	4599	4727	5819	5043	4782.43	617.333	1.13936	1.13936	0.0443912	1	NM_177129	Cntn2	contactin 2,contactin 2,
chr5	45825272	45841468	-	3999	5482	4706	4261	3340	6398	6326	4421	4542	4845	4892	4545	5751	5277	4896.14	513.583	1.11158	1.11158	0.0445597	1	NM_024236	Qdpr	quinoid dihydropteridine reductase
chr1	95917069	95924907	+	186	263	162	208	196	249	304	206	218	167	239	267	224	254	225	49	1.24873	1.24873	0.0445766	1	NM_173772	Neu4	sialidase 4
chr4	62184834	62186048	-	155	260	206	213	168	270	296	171	215	212	245	229	243	247	223.143	41.6667	1.20903	1.20903	0.0456929	1	NM_021498	Pole3	DNA polymerase epsilon subunit 3
chr1	164805177	164828843	-	24	39	34	45	27	63	52	27	32	35	52	37	57	43	40.4286	15.9167	1.50798	1.50798	0.0457589	1	NM_018881	Fmo2	flavin-containing monooxygenase 2,flavin-containing monooxygenase 2,flavin-containing monooxygenase 2,
chr5	139729450	139746004	+	356	467	399	377	351	495	556	394	387	411	433	478	445	464	430.286	57.6667	1.14513	1.14513	0.0461991	1	NM_001163316	Get4	n/a
chr11	115144680	115158860	-	196	205	176	177	170	323	273	217	170	181	203	231	290	228	217.143	48.6667	1.25704	1.25704	0.0464604	1	NM_178035	Fads6	fatty acid desaturase domain family, member 6
chrX	50972353	50973585	-	486	571	522	485	435	682	695	537	473	537	557	592	613	580	555.571	69.8333	1.13542	1.13542	0.046693	1	NM_001018063	Cxx1b	CAAX box 1 homolog B
chr14	70977653	70982378	+	681	897	757	751	659	909	999	753	743	779	862	897	817	833	812	93.9167	1.12385	1.12385	0.0467091	1	NM_153136	Nudt18	nudix (nucleoside diphosphate linked moiety
chr2	30881726	30997528	-	2948	3512	3223	2766	2503	4644	4410	3259	2910	3318	3176	3406	4174	3679	3417.43	446.417	1.14117	1.14117	0.0473801	1	NM_001177649	Fnbp1	n/a
chr4	153349669	153381334	+	585	769	660	628	510	835	873	647	637	679	721	694	751	728	693.857	69.1667	1.10571	1.10571	0.0478424	1	NM_177673	BC046331	glycine-, glutamate-,
chr3	109654676	109946390	-	800	805	710	739	512	1280	1513	884	667	731	849	697	1150	1262	891.429	228.833	1.30083	1.30083	0.0486644	1	NM_001163351	Ntng1	n/a
chr17	25702837	25707631	-	1143	1289	1082	1196	880	1613	1473	1264	1068	1114	1373	1197	1450	1229	1242.14	163.583	1.14241	1.14241	0.0487703	1	NM_011447	Sox8	SRY-box containing gene 8,SRY-box containing gene 8,
chr17	56890747	56896953	-	38	34	51	52	40	69	73	42	28	53	60	54	62	61	51.4286	18.25	1.44512	1.44512	0.0492807	1	NM_008738	Nrtn	neurturin
chr2	30881726	30997528	-	2945	3506	3219	2759	2494	4636	4406	3256	2905	3314	3168	3394	4167	3675	3411.29	442.667	1.14016	1.14016	0.0494608	1	NM_001038700	Fnbp1	formin binding protein 1 isoform a,formin binding protein 1 isoform a,formin binding protein 1 isoform a,formin binding protein 1 isoform a,formin binding protein 1 isoform a,
chr17	23810574	23812491	+	895	1180	1087	952	854	1279	1393	990	978	1119	1093	1162	1150	1162	1093.43	112.75	1.10957	1.10957	0.0502944	1	NM_181821	Hcfc1r1	host cell factor C1 regulator 1
chr9	121890723	121905144	-	862	1180	1000	909	851	1252	1284	953	978	1029	1044	1158	1125	1071	1051.14	112.833	1.11436	1.11436	0.0505402	1	NM_153540	C85492	glycosyltransferase,glycosyltransferase,glycosyltransferase,
chr9	110768549	110782587	-	74	101	95	83	63	204	175	82	84	98	95	86	183	146	110.571	39.5	1.44886	1.44886	0.0507003	1	NM_146260	Tmie	integral membrane protein TMIE
chr16	31933936	31946132	+	190	245	240	207	177	354	326	210	203	247	238	241	318	272	247	47.25	1.21477	1.21477	0.0513978	1	NM_172822	Pigz	SMP3 mannosyltransferase
chr2	25118117	25125406	+	481	620	563	491	442	777	734	532	514	580	564	601	698	612	585.857	76.75	1.14161	1.14161	0.0515607	1	NM_175286	Tprn	hypothetical protein LOC97031
chr16	37647687	37654454	-	187	203	178	182	179	261	259	207	168	183	209	244	235	216	208.857	40	1.21505	1.21505	0.0516013	1	NM_026610	Ndufb4	NADH dehydrogenase 1 beta subcomplex 4
chr5	137729504	137735691	+	1197	1426	1321	1098	1148	2092	1735	1323	1181	1360	1261	1562	1880	1447	1430.57	249.5	1.19371	1.19371	0.0521617	1	NM_009599	Ache	acetylcholinesterase,acetylcholinesterase,acetylcholinesterase,acetylcholinesterase,acetylcholinesterase,
chr11	114651982	114657206	-	331	400	424	347	335	517	554	366	331	437	398	456	465	462	416.429	67.25	1.17791	1.17791	0.0528931	1	NM_028055	Btbd17	hypothetical protein LOC72014
chr13	64263173	64287845	+	4327	5353	4642	4243	3860	5939	5910	4784	4435	4779	4872	5252	5338	4930	4912.86	432	1.09258	1.09258	0.053441	1	NM_019986	Habp4	hyaluronic acid binding protein 4
chr9	119880283	119893776	-	204	238	197	246	196	240	307	226	197	203	282	267	216	256	235.286	46.5833	1.22324	1.22324	0.0537098	1	NM_153287	Csrnp1	AXIN1 up-regulated 1,AXIN1 up-regulated 1,
chr5	114573942	114578185	-	32	39	42	51	37	53	65	35	32	43	59	50	48	54	45.8571	16.0833	1.43864	1.43864	0.0540622	1	NM_175016	Alkbh2	alkB, alkylation repair homolog 2,alkB, alkylation repair homolog 2,
chr2	181041163	181049205	-	7396	8945	7906	7546	6846	9926	9795	8177	7411	8139	8664	9315	8922	8171	8399.86	859	1.10861	1.10861	0.0542684	1	NM_009133	Stmn3	stathmin-like 3
chr15	102289600	102293236	+	601	813	742	665	538	922	953	664	674	764	764	732	829	795	746	79.3333	1.11323	1.11323	0.0549671	1	NM_025385	Prr13	proline rich 13,proline rich 13,proline rich 13,proline rich 13,
chr12	117316195	117384734	+	24	22	26	18	10	95	126	27	18	27	21	14	85	105	42.4286	32.25	2.34375	2.34375	0.0551359	1	NM_009511	Vipr2	vasoactive intestinal peptide receptor 2,vasoactive intestinal peptide receptor 2,
chr11	60012590	60034106	-	1632	2102	2064	1777	1495	2435	2533	1804	1742	2125	2040	2034	2189	2113	2006.71	203.667	1.10774	1.10774	0.0554724	1	NM_011480	Srebf1	sterol regulatory element binding factor 1,sterol regulatory element binding factor 1,
chr2	101554441	101637864	-	363	509	319	388	275	639	602	401	422	328	446	374	574	502	435.286	90.3333	1.23545	1.23545	0.0559694	1	NM_001083810	Prr5l	hypothetical protein LOC72446
chr14	54878971	54888840	+	1376	1854	1657	1448	1282	1997	2084	1521	1536	1706	1663	1744	1795	1738	1671.86	147.333	1.0928	1.0928	0.0562449	1	NM_134076	Abhd4	abhydrolase domain containing 4,abhydrolase domain containing 4,abhydrolase domain containing 4,
chr11	58989065	58996328	-	493	609	543	445	483	745	812	545	505	559	511	657	670	677	589.143	92.4167	1.17231	1.17231	0.0570785	1	NM_175452	Gjc2	gap junction membrane channel protein alpha 12
chr2	30881726	30997528	-	3029	3596	3305	2816	2554	4732	4516	3349	2979	3402	3233	3475	4253	3767	3494	438.667	1.13525	1.13525	0.0575931	1	NM_001177648	Fnbp1	n/a
chr2	101554441	101637864	-	363	509	319	386	275	639	601	401	422	328	443	374	574	501	434.714	89.3333	1.23284	1.23284	0.0583309	1	NM_175181	Prr5l	hypothetical protein LOC72446
chr18	12348202	12394895	-	2172	2680	2354	2153	1743	3016	3121	2401	2220	2423	2472	2372	2711	2603	2457.43	191.5	1.08156	1.08156	0.0586591	1	NM_008720	Npc1	Niemann Pick type C1
chr17	28712663	28720538	+	57	58	54	53	52	102	95	63	48	56	61	71	92	79	67.1429	20.0833	1.36078	1.36078	0.0592099	1	NM_026571	Lhfpl5	lipoma HMGIC fusion partner-like 5
chr11	101320061	101327513	-	849	1010	931	848	658	1373	1326	939	837	958	974	895	1234	1106	991.857	140.917	1.15463	1.15463	0.0594726	1	NM_012037	Vat1	vesicle amine transport protein 1 homolog (T
chr12	29334466	29344454	+	92	167	136	159	101	185	187	102	138	140	183	137	166	156	146	33.8333	1.26711	1.26711	0.0599035	1	NM_011275	Rnaseh1	ribonuclease H1
chr18	67247989	67386445	+	4558	5207	4512	4333	3395	6185	6829	5039	4314	4645	4975	4619	5559	5697	4978.29	546.5	1.11712	1.11712	0.059933	1	NM_177137	Gnal	guanine nucleotide binding protein, alpha,guanine nucleotide binding protein, alpha,
chr17	31038811	31073455	+	65	34	17	65	42	83	83	72	28	18	75	57	75	69	56.2857	29.6667	1.75424	1.75424	0.0599897	1	NM_021332	Glp1r	glucagon-like peptide 1 receptor
chr4	140924134	140940090	+	29	44	42	49	26	76	70	32	36	43	56	35	68	58	46.8571	17.25	1.46622	1.46622	0.0600068	1	NM_001085513	Fam131c	hypothetical protein LOC277743
chr15	102289600	102293236	+	585	796	725	653	523	901	925	647	660	746	750	712	810	772	728.143	76.6667	1.11203	1.11203	0.0600419	1	NM_001170911	Prr13	n/a
chr2	101554441	101679137	-	361	507	315	386	273	632	593	399	420	324	443	371	568	495	431.429	88.25	1.23163	1.23163	0.0601296	1	NM_001110849	Prr5l	n/a
chr13	21570775	21577374	+	103	154	111	131	118	146	181	114	128	114	150	161	131	151	135.571	29.5833	1.2493	1.2493	0.0610795	1	NM_001039115	Zkscan4	zinc finger protein 306-like
chr17	47832155	47841235	+	376	428	415	362	374	638	514	416	355	427	416	509	573	429	446.429	82.4167	1.20639	1.20639	0.0613323	1	NM_144939	Frs3	fibroblast growth factor receptor substrate 3
chr14	31408554	31423498	-	743	468	267	665	413	1082	2408	821	388	275	764	562	973	2009	827.429	582.333	2.17722	2.17722	0.0618164	1	NM_011103	Prkcd	protein kinase C, delta,protein kinase C, delta,protein kinase C, delta,protein kinase C, delta,protein kinase C, delta,protein kinase C, delta,protein kinase C, delta,protein kinase C, delta,
chr2	30881726	30952020	-	2860	3378	3084	2649	2391	4410	4204	3162	2799	3175	3042	3253	3964	3507	3271.71	396.167	1.13009	1.13009	0.0623013	1	NM_001177650	Fnbp1	n/a
chr1	191704370	191746167	-	750	969	927	837	700	1142	1097	829	803	954	961	952	1026	915	920	101.5	1.11775	1.11775	0.0634801	1	NM_026796	Smyd2	SET and MYND domain containing 2
chr4	151552208	151645963	+	4046	5019	4481	4129	3808	5316	5658	4473	4158	4613	4741	5181	4778	4720	4666.29	440.333	1.09974	1.09974	0.0638935	1	NM_133348	Acot7	acyl-CoA thioesterase 7,acyl-CoA thioesterase 7,acyl-CoA thioesterase 7,
chr11	58989065	58996715	-	484	596	537	438	470	724	797	535	494	553	503	640	651	665	577.286	87.4167	1.16577	1.16577	0.0641195	1	NM_080454	Gjc2	gap junction membrane channel protein alpha 12
chr10	80482334	80488122	-	2452	2947	2881	2426	2201	3652	3580	2711	2442	2966	2786	2995	3282	2986	2881.14	305.917	1.11304	1.11304	0.0645816	1	NM_145217	Diras1	DIRAS family, GTP-binding RAS-like 1
chr10	79323220	79337379	-	489	574	619	472	480	881	798	541	476	637	542	653	792	666	615.286	111.917	1.20299	1.20299	0.0648346	1	NM_001170935	BC005764	n/a
chr3	14886425	14900770	+	3987	5747	4687	4351	3291	6181	6688	4408	4762	4825	4996	4478	5556	5579	4943.43	487.25	1.10445	1.10445	0.0654639	1	NM_009801	Car2	carbonic anhydrase 2
chr10	60225342	60294329	-	1209	1447	1130	1065	1179	1597	1747	1337	1199	1163	1223	1604	1435	1457	1345.43	196.75	1.15957	1.15957	0.0654964	1	NM_029770	Unc5b	unc-5 homolog B,unc-5 homolog B,unc-5 homolog B,
chr2	127458961	127482431	-	6463	7761	5774	5901	5084	9031	8888	7146	6430	5944	6776	6918	8117	7414	6963.57	799.583	1.12289	1.12289	0.0655834	1	NM_010762	Mal	myelin and lymphocyte protein, T-cell
chr8	113869037	113917721	-	849	1036	938	844	690	1228	1269	939	858	966	969	939	1104	1059	976.286	96.75	1.10505	1.10505	0.0659684	1	NM_178086	Fa2h	fatty acid 2-hydroxylase,fatty acid 2-hydroxylase,
chrX	71002441	71017849	+	558	705	590	505	543	830	859	617	584	607	580	739	746	717	655.714	92.8333	1.15404	1.15404	0.0661983	1	NM_019587	Plxnb3	plexin B3
chr12	113041403	113052052	-	131	182	144	152	148	204	195	145	151	148	175	201	183	163	166.571	32.5	1.21959	1.21959	0.0668652	1	NM_028875	Xrcc3	X-ray repair complementing defective repair in
chr10	76753471	76881018	-	5522	6975	6174	5188	4448	8780	10521	6105	5779	6356	5957	6052	7892	8776	6702.43	1089.25	1.17915	1.17915	0.0669784	1	NM_001024837	Adarb1	adenosine deaminase, RNA-specific, B1 isoform 2
chr6	53523367	53645826	+	110	178	128	135	108	181	237	122	147	132	155	147	163	198	152	32.0833	1.24002	1.24002	0.0673851	1	NM_172728	Creb5	cAMP responsive element binding protein 5
chr10	76753471	76881018	-	5509	6960	6154	5174	4433	8754	10496	6091	5767	6335	5941	6032	7868	8756	6684.29	1084.92	1.1789	1.1789	0.0675693	1	NM_130895	Adarb1	adenosine deaminase, RNA-specific, B1 isoform 1,adenosine deaminase, RNA-specific, B1 isoform 1,
chr4	35653896	36665996	-	659	777	648	689	497	896	918	729	644	667	791	676	805	766	725.429	79.5	1.11691	1.11691	0.0676415	1	NM_001166000	Lingo2	n/a
chr5	135485168	135488040	+	293	341	291	292	281	368	431	324	283	300	335	382	331	360	330.714	49.6667	1.16428	1.16428	0.0678533	1	NM_145215	Abhd11	abhydrolase domain containing 11
chr13	103522570	104124572	-	2494	3129	2592	2412	2023	3493	3471	2757	2592	2668	2769	2753	3140	2895	2796.29	216.917	1.08117	1.08117	0.068586	1	NM_175171	Mast4	n/a
chr4	150003504	150026283	-	877	1082	945	852	816	1285	1205	970	896	973	978	1110	1155	1005	1012.43	115.667	1.12223	1.12223	0.0686377	1	NM_173774	Slc45a1	deleted in neuroblastoma 5,deleted in neuroblastoma 5,
chr4	151560242	151645963	+	3835	4743	4232	3909	3548	5020	5325	4240	3930	4357	4488	4828	4512	4442	4399.57	391.833	1.09384	1.09384	0.0687373	1	NM_001146057	Acot7	n/a
chr4	151573952	151645963	+	3832	4738	4230	3906	3545	5016	5318	4237	3926	4355	4485	4824	4508	4436	4395.86	390.583	1.09361	1.09361	0.0696245	1	NM_001146058	Acot7	n/a
chr17	5410863	5440260	-	723	1023	802	800	651	1023	1065	799	848	826	919	886	919	888	869.286	78.6667	1.09543	1.09543	0.0697163	1	NM_027457	5730437N04Rik	hypothetical protein LOC70544,hypothetical protein LOC70544,
chr19	7067508	7070527	-	65	97	95	98	71	134	117	72	80	98	113	97	120	98	96.8571	23.6667	1.284	1.284	0.0704076	1	NM_026675	Nudt22	nudix (nucleoside diphosphate linked moiety
chr9	54452803	54509692	-	2773	3278	3112	2592	2522	4059	4011	3066	2716	3204	2976	3432	3648	3346	3198.29	355.167	1.11857	1.11857	0.0714044	1	NM_053178	Acsbg1	acyl-CoA synthetase bubblegum family member 1
chr11	103221050	103224698	-	39	47	50	44	46	89	67	43	39	51	51	63	80	56	54.7143	18.1667	1.40977	1.40977	0.0715655	1	NM_183288	Sh3d20	hypothetical protein LOC70559
chr4	35653896	36898777	-	724	835	718	728	550	996	1000	800	692	739	836	748	895	834	792	84.5833	1.11374	1.11374	0.0718606	1	NM_001165999	Lingo2	n/a
chr17	43705399	43749150	+	3164	4438	3619	3206	2794	4448	4984	3498	3677	3726	3681	3802	3998	4158	3791.43	276.083	1.07598	1.07598	0.0719545	1	NM_013737	Pla2g7	phospholipase A2, group VII,phospholipase A2, group VII,phospholipase A2, group VII,
chr4	53453284	53635350	+	2107	2530	1885	1951	1693	2816	2849	2330	2096	1941	2240	2304	2531	2377	2259.86	240.667	1.1134	1.1134	0.0724538	1	NM_133891	Slc44a1	solute carrier family 44, member 1,solute carrier family 44, member 1,solute carrier family 44, member 1,
chr13	51526410	51662453	-	860	950	859	822	714	1103	1180	951	787	884	944	972	991	984	930.429	98.75	1.11299	1.11299	0.0726283	1	NM_009167	Shc3	src homology 2 domain-containing transforming
chr1	148344816	148749602	+	471	485	457	460	332	727	684	521	402	470	528	452	653	571	513.857	86.6667	1.18665	1.18665	0.0730786	1	NM_001145807	Fam5c	n/a
chrX	34451266	34529690	-	1541	2002	1813	1578	1282	2369	2388	1704	1659	1866	1812	1744	2129	1992	1843.71	176.25	1.10112	1.10112	0.0730945	1	NM_019942	Sept6	septin 6,septin 6,septin 6,septin 6,
chr10	59569004	59596661	+	18037	22961	19971	17629	15924	23780	26007	19942	19024	20560	20242	21667	21374	21695	20643.4	1402.5	1.07068	1.07068	0.0734781	1	NM_052994	Spock2	sparc/osteonectin, cwcv and kazal-like domains
chr5	144125586	144153477	+	88	41	46	76	43	102	201	97	34	47	87	59	92	168	83.4286	42.1667	1.71067	1.71067	0.0737866	1	NM_133355	Grid2ip	glutamate receptor, ionotropic, delta 2 (Grid2),glutamate receptor, ionotropic, delta 2 (Grid2),
chr5	137429144	137442102	+	1418	1917	1645	1486	1275	2036	2048	1568	1588	1694	1706	1735	1830	1708	1689.86	128.083	1.07923	1.07923	0.0739046	1	NM_001163243	Fis1	n/a
chr1	148342795	148749602	+	493	515	487	493	344	769	724	545	427	501	566	468	691	604	543.143	91.25	1.18585	1.18585	0.0742615	1	NM_153539	Fam5c	DBCCR1-like,DBCCR1-like,DBCCR1-like,
chr3	54916029	54941253	+	1296	1876	1507	1430	1099	1959	2015	1433	1554	1551	1642	1495	1761	1681	1588.14	132.083	1.08732	1.08732	0.0742918	1	NM_001144988	Spg20	n/a
chr6	29346635	29376954	+	1252	1268	1479	1217	926	2117	2334	1384	1051	1523	1397	1260	1903	1947	1495	307.417	1.23301	1.23301	0.0745688	1	NM_145574	Ccdc136	n/a
chr15	76452517	76456457	-	845	1075	993	892	736	1218	1236	934	891	1022	1024	1001	1095	1031	999.714	88.75	1.09352	1.09352	0.0748554	1	NM_025842	Vps28	vacuolar protein sorting 28
chr14	70953862	70973349	+	389	457	505	418	323	705	691	430	379	520	480	439	634	576	494	89.25	1.20147	1.20147	0.0748592	1	NM_021877	Hr	hairless protein
chr9	22252757	22272800	-	476	561	544	492	426	719	665	526	465	560	565	580	646	555	556.714	69.5	1.13443	1.13443	0.0749136	1	NM_018739	rp9	retinitis pigmentosa 9 homolog
chr10	45096425	45190007	-	42	32	36	44	24	82	80	46	27	37	51	33	74	67	47.8571	19.5833	1.53409	1.53409	0.0749557	1	NM_001031772	Lin28b	lin-28 homolog b
chr5	118514989	118605467	-	1124	1451	1284	1123	1028	1578	1647	1243	1202	1322	1289	1399	1418	1374	1321	114.333	1.09105	1.09105	0.0749622	1	NM_172721	Fbxw8	F-box protein FBX29,F-box protein FBX29,
chr2	174155592	174172243	+	25009	32935	27657	25143	20744	32728	35195	27650	27288	28473	28869	28226	29416	29359	28468.7	1163.83	1.04186	1.04186	0.0755078	1	NM_001077510	Gnas	GNAS complex locus isoform g
chr3	109582967	109946390	-	1678	1699	1512	1486	1040	2649	3235	1855	1408	1557	1706	1415	2381	2699	1860.14	443.583	1.27609	1.27609	0.0755703	1	NM_001163350	Ntng1	n/a
chr8	114150170	114154222	-	156	199	179	168	135	285	246	172	165	184	193	184	256	205	194.143	35.8333	1.20633	1.20633	0.0759617	1	NM_027570	Ldhd	D-lactate dehydrogenase
chr10	121222297	121484249	-	273	304	326	282	212	467	487	302	252	336	324	288	420	406	332.571	62.8333	1.2118	1.2118	0.0761451	1	NM_001081037	Srgap1	SLIT-ROBO Rho GTPase activating protein 1,SLIT-ROBO Rho GTPase activating protein 1,SLIT-ROBO Rho GTPase activating protein 1,
chr6	63206850	64616273	+	195	237	223	176	180	353	343	216	196	230	202	245	317	286	241.714	48.5	1.22664	1.22664	0.0761633	1	NM_008167	Grid2	glutamate receptor, ionotropic, delta 2,glutamate receptor, ionotropic, delta 2,
chr8	108225053	108227394	+	263	367	360	322	297	405	437	291	304	371	370	404	364	365	352.714	53.75	1.16693	1.16693	0.0763048	1	NM_001047436	Pard6a	par-6 (partitioning defective 6,) homolog alpha
chrX	10294490	10296827	+	2371	3074	2939	2452	2190	3548	3604	2621	2547	3026	2815	2980	3189	3006	2883.43	266.167	1.09745	1.09745	0.0764615	1	NM_001166635	Mid1ip1	n/a
chr3	157229855	157307722	+	64	56	66	60	49	126	112	71	46	68	69	67	113	93	75.2857	23.8333	1.38649	1.38649	0.0767741	1	NM_011196	Ptger3	prostaglandin E receptor 3, subtype EP3,prostaglandin E receptor 3, subtype EP3,
chrX	34451266	34529514	-	1525	1975	1793	1555	1269	2346	2356	1686	1636	1846	1785	1727	2109	1965	1822	173.833	1.10091	1.10091	0.0769851	1	NM_001177323	Sept6	n/a
chr10	6379240	6473874	-	849	1204	887	744	684	1518	2364	939	998	913	854	931	1364	1972	1138.71	330.25	1.34763	1.34763	0.0770476	1	NM_001033253	Plekhg1	pleckstrin homology domain containing, family G
chr8	47292697	47296363	-	10653	14055	11658	10634	9168	14048	14969	11778	11645	12002	12210	12475	12626	12487	12174.7	641.167	1.0543	1.0543	0.0773518	1	NM_007450	Slc25a4	solute carrier family 25 (mitochondrial carrier,,solute carrier family 25 (mitochondrial carrier,,
chr10	6379240	6606164	-	857	1205	894	752	685	1522	2372	948	998	920	863	932	1368	1979	1144	330.167	1.3456	1.3456	0.0775078	1	NM_001159942	Plekhg1	n/a
chr3	109582967	109946390	-	1673	1691	1504	1483	1029	2644	3219	1850	1401	1548	1703	1400	2376	2685	1851.86	441.333	1.27589	1.27589	0.0775119	1	NM_133488	Ntng1	n/a
chrX	10294490	10296827	+	2371	3074	2939	2452	2188	3545	3603	2621	2547	3026	2815	2977	3186	3006	2882.57	264.667	1.0969	1.0969	0.0775337	1	NM_026524	Mid1ip1	MID1 interacting G12-like protein,MID1 interacting G12-like protein,
chr11	87394632	87404041	+	2691	3331	2981	2503	2243	4480	4158	2975	2760	3069	2874	3052	4027	3469	3175.14	420.833	1.1434	1.1434	0.0776238	1	NM_011129	Sept4	septin 4,septin 4,septin 4,septin 4,
chr5	137437946	137442102	+	1326	1761	1573	1392	1173	1943	1943	1466	1459	1619	1598	1596	1746	1621	1586.43	125.583	1.08291	1.08291	0.0777402	1	NM_025562	Fis1	tetratricopeptide repeat domain 11
chr14	63763987	63796630	-	1264	1678	1477	1366	1124	1819	1792	1397	1390	1521	1568	1529	1635	1495	1505	120.75	1.08409	1.08409	0.0778248	1	NM_010191	Fdft1	farnesyl diphosphate farnesyl transferase 1,farnesyl diphosphate farnesyl transferase 1,
chr17	66001065	66122092	-	2032	2756	2105	2012	1669	2786	3060	2247	2283	2167	2310	2271	2504	2553	2333.57	177.167	1.07936	1.07936	0.0778309	1	NM_133685	Rab31	Rab31-like
chr6	71657853	71760696	+	3554	4487	3485	3458	2796	4749	4897	3929	3718	3588	3970	3804	4268	4085	3908.86	286.75	1.07657	1.07657	0.0786479	1	NM_178608	Reep1	receptor accessory protein 1
chr4	35653896	35792445	-	584	687	569	607	433	789	827	646	569	586	697	589	709	690	640.857	70.9167	1.11813	1.11813	0.0788436	1	NM_001166001	Lingo2	n/a
chr11	75401609	75442280	+	7300	9341	7785	7307	5844	9521	10112	8071	7739	8015	8390	7952	8558	8435	8165.71	392.083	1.04937	1.04937	0.0788847	1	NM_008850	Pitpna	phosphatidylinositol transfer protein, alpha,phosphatidylinositol transfer protein, alpha,
chr5	31235515	31247853	-	209	245	243	223	196	349	294	231	203	250	256	267	314	245	252.286	42.5	1.1864	1.1864	0.0792672	1	NM_026770	Cgref1	n/a
chr5	38528431	38550706	-	6336	7769	6574	6083	5169	8559	8564	7005	6437	6768	6984	7033	7693	7144	7009.14	476.833	1.07078	1.07078	0.0793273	1	NM_010942	Nsg1	neuron specific gene family member 1
chr8	90185708	90483494	-	663	926	902	734	627	1086	1207	733	767	929	843	853	976	1007	872.571	110.083	1.13596	1.13596	0.0794992	1	NM_033327	Zfp423	zinc finger protein 423
chr2	127458961	127482431	-	6094	7365	5437	5549	4754	8506	8380	6738	6102	5597	6371	6469	7645	6990	6558.86	723.083	1.11766	1.11766	0.0797019	1	NM_001171187	Mal	n/a
chr3	109582967	109946390	-	1667	1678	1497	1473	1021	2634	3200	1843	1390	1541	1691	1389	2367	2669	1841.43	437.667	1.27503	1.27503	0.0797065	1	NM_001163349	Ntng1	n/a
chr9	58671318	58708762	+	66	36	81	54	41	163	203	73	30	83	62	56	147	169	88.5714	46.5	1.75	1.75	0.079851	1	NM_001081192	Hcn4	hyperpolarization-activated, cyclic
chr2	152766737	152777318	-	191	198	233	199	177	306	293	211	164	240	228	241	275	244	229	42	1.20488	1.20488	0.0802381	1	NM_001159376	Dusp15	n/a
chr2	30908755	30997528	-	801	945	892	757	655	1287	1236	886	783	918	869	891	1157	1031	933.571	124.667	1.14457	1.14457	0.0802648	1	NM_019406	Fnbp1	formin binding protein 1 isoform b
chr3	109582967	109946390	-	1683	1690	1510	1479	1032	2653	3232	1861	1400	1555	1698	1404	2385	2696	1857	440.417	1.27435	1.27435	0.0808606	1	NM_001163348	Ntng1	n/a
chr9	55174755	55286151	+	104	126	153	138	112	195	171	115	104	158	158	152	175	143	143.571	31.3333	1.24934	1.24934	0.0809741	1	NM_172923	AI118078	hypothetical protein LOC244886
chr18	67293479	67386445	+	4443	5098	4363	4205	3270	5947	6572	4912	4224	4492	4828	4449	5345	5482	4818.86	483.333	1.1064	1.1064	0.0817093	1	NM_010307	Gnal	guanine nucleotide binding protein, alpha
chr8	84239098	84646460	+	194	285	266	217	152	483	498	214	236	274	249	207	434	415	289.857	84.9167	1.35186	1.35186	0.0827817	1	NM_001024617	Inpp4b	inositol polyphosphate-4-phosphatase, type II,inositol polyphosphate-4-phosphatase, type II,inositol polyphosphate-4-phosphatase, type II,inositol polyphosphate-4-phosphatase, type II,inositol polyphosphate-4-phosphatase, type II,
chr4	35653896	35792445	-	586	689	572	607	434	790	830	648	571	589	697	591	710	692	642.571	69.8333	1.11587	1.11587	0.0832038	1	NM_175516	Lingo2	leucine rich repeat and Ig domain containing 2,leucine rich repeat and Ig domain containing 2,leucine rich repeat and Ig domain containing 2,
chr1	129386918	129574598	-	257	212	284	222	177	508	502	284	176	292	255	241	457	419	303.429	92.3333	1.36835	1.36835	0.0832328	1	NM_028135	Tmem163	hypothetical protein LOC72160
chr5	139728277	139746004	+	447	560	497	460	415	610	649	494	464	512	528	565	548	541	521.714	55.5	1.11327	1.11327	0.083439	1	NM_026269	Get4	hypothetical protein LOC67604,hypothetical protein LOC67604,
chr14	68737601	68743061	-	6414	8226	7705	6476	5655	10562	9450	7091	6816	7932	7436	7695	9493	7883	7763.71	847.083	1.11636	1.11636	0.083451	1	NM_008691	Nefm	neurofilament 3, medium
chr9	105303117	105308084	+	36	54	40	65	42	56	62	40	45	41	75	57	50	52	51.4286	16.5	1.39286	1.39286	0.0834657	1	NM_001164828	Aste1	n/a
chr13	32933960	32943054	-	180	237	234	200	149	367	345	199	196	241	230	203	330	288	241	50.75	1.23939	1.23939	0.0835379	1	NM_025429	Serpinb1a	serine (or cysteine) proteinase inhibitor, clade,serine (or cysteine) proteinase inhibitor, clade,
chr2	174155589	174172243	+	25157	33103	27869	25284	20863	32906	35367	27814	27427	28691	29031	28388	29576	29502	28632.7	1146.92	1.04099	1.04099	0.0835443	1	NM_201616	Gnas	GNAS complex locus isoform h,GNAS complex locus isoform h,
chr3	54916029	54941253	+	1332	1934	1548	1469	1128	2013	2063	1473	1602	1594	1687	1535	1809	1721	1631.57	131.667	1.0846	1.0846	0.0835973	1	NM_144895	Spg20	spastic paraplegia 20, spartin (Troyer syndrome),spastic paraplegia 20, spartin (Troyer syndrome),spastic paraplegia 20, spartin (Troyer syndrome),spastic paraplegia 20, spartin (Troyer syndrome),
chr5	116463598	116474437	-	235	326	283	244	229	369	400	260	270	291	280	312	332	334	297	40.8333	1.14921	1.14921	0.0836998	1	NM_031869	Prkab1	AMP-activated protein kinase beta 1
chr3	122779438	122939067	-	228	345	278	221	174	480	841	252	286	286	254	237	431	702	349.714	131.333	1.47816	1.47816	0.0839846	1	NM_080451	Synpo2	n/a
chr1	155500166	155544795	+	2843	3811	3234	2588	2594	4530	4837	3143	3158	3329	2972	3530	4072	4035	3462.71	442.25	1.13777	1.13777	0.083999	1	NM_026380	Rgs8	regulator of G-protein signalling 8
chr15	81516598	81527717	-	293	373	335	299	318	450	416	324	309	345	343	433	404	347	357.857	55.75	1.17101	1.17101	0.0842408	1	NM_001164320	Chadl	n/a
chr12	86018227	86039757	-	156	179	236	191	111	382	408	172	148	243	219	151	343	340	230.857	75.5833	1.40275	1.40275	0.0847155	1	NM_001033334	Tmem90a	capucin,capucin,
chr6	25618522	25639980	-	2766	3536	2787	2537	2433	4051	3862	3058	2930	2869	2913	3311	3641	3222	3134.86	319.417	1.10819	1.10819	0.0847588	1	NM_010338	Gpr37	G protein-coupled receptor 37
chr3	89557369	89568554	-	1869	2255	2102	1788	1624	2605	2734	2066	1868	2164	2053	2210	2341	2281	2140.43	188.583	1.09278	1.09278	0.0848304	1	NM_009602	Chrnb2	neuronal nicotinic acetylcholine receptor beta
chr1	75233276	75242265	+	1253	1663	1510	1251	1173	1917	1914	1385	1378	1555	1436	1596	1723	1597	1524.29	148.667	1.10329	1.10329	0.0848361	1	NM_001159885	Dnajb2	n/a
chr17	85356080	85423331	+	477	687	498	464	441	720	784	527	569	513	533	600	647	654	577.571	72.1667	1.13456	1.13456	0.0850495	1	NM_001159497	Ppm1b	n/a
chr6	85284955	85324628	-	2416	2765	2611	2346	1919	3500	3372	2671	2291	2688	2694	2611	3146	2813	2702	266	1.10431	1.10431	0.0850686	1	NM_177466	Rab11fip5	RAB11 family interacting protein 5 (class I)
chr7	125832071	125849252	-	3451	4828	3877	3642	3200	4569	5142	3815	4000	3991	4182	4354	4107	4289	4105.43	297.667	1.07564	1.07564	0.0850895	1	NM_019580	Gde1	membrane interacting protein of RGS16
chr3	109582967	109946390	-	1704	1713	1527	1493	1039	2677	3274	1884	1419	1572	1714	1414	2406	2731	1877.14	441.25	1.27154	1.27154	0.0853268	1	NM_030699	Ntng1	netrin G1 isoform a,netrin G1 isoform a,netrin G1 isoform a,netrin G1 isoform a,netrin G1 isoform a,netrin G1 isoform a,netrin G1 isoform a,netrin G1 isoform a,netrin G1 isoform a,
chr18	65960231	65977311	+	822	1256	1041	944	798	1274	1333	909	1041	1072	1084	1086	1145	1112	1064.14	99.4167	1.09869	1.09869	0.0859629	1	NM_025468	Sec11c	Sec11-like 3
chr8	125856612	125893418	+	292	329	341	293	251	426	473	323	273	351	336	342	383	395	343.286	48.3333	1.15312	1.15312	0.086011	1	NM_172287	Spire2	spir-2 protein,spir-2 protein,
chr3	95480126	95491781	-	227	299	276	233	213	377	373	251	248	284	268	290	339	311	284.429	41	1.15709	1.15709	0.0862338	1	NM_144899	Adamtsl4	ADAMTS-like 4,ADAMTS-like 4,
chr8	125935463	125945910	+	4479	4543	4618	4258	3565	6054	5985	4952	3764	4754	4889	4851	5441	4993	4806.29	553.5	1.12327	1.12327	0.0864309	1	NM_023279	Tubb3	tubulin, beta 3
chr19	5850973	5875208	-	588	772	661	638	460	895	907	650	640	680	733	626	804	757	698.571	73.3333	1.11168	1.11168	0.0865067	1	NM_026169	Frmd8	hypothetical protein LOC67457,hypothetical protein LOC67457,
chr17	26349657	26381086	-	388	543	505	465	337	627	660	429	450	520	534	459	564	551	501	60.6667	1.13009	1.13009	0.0868957	1	NM_207217	Itfg3	integrin alpha FG-GAP repeat containing 3,integrin alpha FG-GAP repeat containing 3,
chr19	55969810	56008144	+	185	204	448	186	79	2099	2050	205	169	461	214	107	1887	1710	679	701.167	3.51916	3.51916	0.087057	1	NM_001142924	Tcf7l2	n/a
chr3	101890432	101950435	+	38	47	50	45	37	72	86	42	39	51	52	50	65	72	53	15.75	1.35795	1.35795	0.0871591	1	NM_009814	Casq2	calsequestrin 2
chr17	85373391	85423331	+	478	687	498	464	441	719	784	528	569	513	533	600	646	654	577.571	71.5833	1.13339	1.13339	0.0872635	1	NM_001159498	Ppm1b	n/a
chr4	137237617	137285782	+	3179	3562	3371	2857	2732	4381	4561	3515	2951	3470	3280	3717	3938	3805	3525.14	373	1.11262	1.11262	0.0873487	1	NM_001081155	Rap1gap	Rap1 GTPase-activating protein,Rap1 GTPase-activating protein,
chr8	108225548	108227394	+	274	372	371	331	300	423	437	303	308	382	380	408	380	365	360.857	52.25	1.15785	1.15785	0.0876591	1	NM_019695	Pard6a	par-6 (partitioning defective 6,) homolog alpha,par-6 (partitioning defective 6,) homolog alpha,
chr3	60806716	60812901	+	88	121	108	105	58	233	211	97	100	111	121	79	209	176	127.571	43.5833	1.42451	1.42451	0.0880196	1	NM_008772	P2ry1	purinergic receptor P2Y, G-protein coupled 1,purinergic receptor P2Y, G-protein coupled 1,
chr10	73284614	73970345	+	80	113	107	113	70	176	138	88	94	110	130	95	158	115	112.857	27.1667	1.27911	1.27911	0.0880338	1	NM_001142748	Pcdh15	n/a
chr10	73284614	73970345	+	80	113	107	113	70	176	138	88	94	110	130	95	158	115	112.857	27.1667	1.27911	1.27911	0.0880338	1	NM_001142747	Pcdh15	n/a
chr2	124962427	124973577	+	155	221	156	164	141	258	242	171	183	161	188	192	232	202	189.857	31.8333	1.18544	1.18544	0.0882946	1	NM_001162934	Ctxn2	n/a
chr19	45063833	45077885	+	512	540	573	453	435	789	840	566	447	590	520	592	709	701	589.286	96.1667	1.17998	1.17998	0.0884788	1	NM_011976	Sema4g	semaphorin 4G
chr8	14911716	15001085	+	1242	1536	1208	1147	961	1801	1853	1373	1273	1244	1317	1308	1619	1546	1382.86	150.833	1.11632	1.11632	0.0885512	1	NM_172751	Arhgef10	Rho guanine nucleotide exchange factor (GEF) 10,Rho guanine nucleotide exchange factor (GEF) 10,
chr15	103333728	103360483	+	2812	3447	3204	2763	2324	4068	4111	3109	2856	3298	3172	3162	3656	3429	3240.29	267.083	1.0865	1.0865	0.0886339	1	NM_008800	Pde1b	phosphodiesterase 1B, Ca2+-calmodulin dependent,phosphodiesterase 1B, Ca2+-calmodulin dependent,
chrX	33735898	33739153	+	1702	1604	1593	1616	1057	2892	2520	1882	1329	1640	1855	1438	2599	2102	1835	381.5	1.23593	1.23593	0.0888027	1	NM_028325	Zcchc12	zinc finger, CCHC domain containing 12,zinc finger, CCHC domain containing 12,
chr11	77845814	77851366	+	83	118	100	92	80	145	161	92	98	103	106	109	130	134	110.286	22.0833	1.22611	1.22611	0.0889226	1	NM_183286	Dhrs13	dehydrogenase/reductase (SDR family) member 13
chr1	155587482	155592598	+	188	205	208	181	114	514	814	208	170	214	208	155	462	679	299.429	178.667	1.90541	1.90541	0.0891424	1	NM_011267	Rgs16	regulator of G-protein signaling 16
chr14	76245062	76248108	+	511	649	575	518	489	680	776	565	538	592	595	665	611	647	601.857	64.5	1.11416	1.11416	0.0896752	1	NM_009429	Tpt1	tumor protein, translationally-controlled 1
chr15	76173952	76176364	+	2213	2917	2504	2314	1983	2984	3103	2447	2417	2578	2657	2698	2682	2588	2581	175.583	1.07078	1.07078	0.089752	1	NM_025567	Cyc1	cytochrome c-1,cytochrome c-1,
chr1	137662661	137665710	+	326	428	486	373	298	810	609	360	355	500	428	405	728	508	469.143	112.25	1.27716	1.27716	0.0898009	1	NM_013750	Phlda3	pleckstrin homology-like domain, family A,
chr16	5244247	5256049	-	211	268	253	214	217	315	341	233	222	260	246	295	283	284	260.429	38.6667	1.16224	1.16224	0.0902957	1	NM_027446	Fam86	hypothetical protein LOC70511,hypothetical protein LOC70511,
chr9	107471493	107475109	+	196	257	235	232	180	301	297	217	213	242	266	245	271	248	243.143	33.5	1.14955	1.14955	0.0903172	1	NM_010489	Hyal2	hyaluronoglucosaminidase 2,hyaluronoglucosaminidase 2,
chr12	82298901	82434167	-	575	646	866	590	524	1306	1153	636	535	892	677	713	1174	962	798.429	193.833	1.28187	1.28187	0.0905159	1	NM_080440	Slc8a3	solute carrier family 8 (sodium/calcium,solute carrier family 8 (sodium/calcium,solute carrier family 8 (sodium/calcium,
chr2	180757015	180773882	-	926	872	1158	973	624	1875	1695	1024	722	1192	1117	849	1685	1414	1143.29	286.917	1.29297	1.29297	0.0905329	1	NM_015730	Chrna4	cholinergic receptor, nicotinic, alpha 4
chr19	56603650	56622516	-	166	232	152	195	136	234	268	184	192	156	224	185	210	224	196.429	33.4167	1.18844	1.18844	0.0908938	1	NM_018831	Dclre1a	DNA cross-link repair 1A, PSO2 homolog
chr15	78985343	78994920	-	1252	1430	1319	1176	1156	1761	1654	1384	1185	1358	1350	1573	1583	1380	1401.86	162.5	1.12414	1.12414	0.0910415	1	NM_011437	Sox10	n/a
chr8	108225548	108227394	+	274	372	370	331	300	423	433	303	308	381	380	408	380	361	360.143	51.5833	1.156	1.156	0.0914005	1	NM_001047435	Pard6a	par-6 (partitioning defective 6,) homolog alpha
chr5	28397951	28405202	+	1491	1754	1724	1657	1251	2032	2073	1648	1453	1775	1903	1702	1826	1729	1719.43	164.667	1.10131	1.10131	0.0914215	1	NM_153526	Insig1	insulin induced gene 1
chr11	4838758	4848067	-	2335	2839	3000	2387	1900	4840	3955	2582	2352	3088	2741	2585	4350	3299	2999.57	569.75	1.21307	1.21307	0.0915574	1	NM_010904	Nefh	neurofilament, heavy polypeptide
chr4	57867031	57909856	+	3753	5048	4105	3728	3024	5288	6024	4149	4182	4226	4280	4115	4753	5025	4390	357.583	1.08543	1.08543	0.0921082	1	NM_009649	Akap2	A kinase (PRKA) anchor protein 2 isoform 3,A kinase (PRKA) anchor protein 2 isoform 3,
chr18	84836860	84855025	-	900	1301	1132	996	868	1344	1418	995	1078	1165	1144	1181	1208	1183	1136.29	99.6667	1.09234	1.09234	0.0923474	1	NM_023149	Cndp2	CNDP dipeptidase 2 (metallopeptidase M20,CNDP dipeptidase 2 (metallopeptidase M20,
chr5	23951280	23953664	-	271	309	311	274	285	405	373	300	256	320	315	388	364	311	322	52.5	1.17979	1.17979	0.0923546	1	NM_022418	Tmub1	transmembrane and ubiquitin-like domain
chr3	101659695	101728376	-	238	305	259	234	208	375	369	263	253	267	269	283	337	308	282.857	38.25	1.14655	1.14655	0.0923625	1	NM_001039371	Slc22a15	n/a
chr12	82829398	82882157	-	363	418	428	349	329	567	559	401	346	441	401	448	510	466	430.429	60.25	1.15215	1.15215	0.0923931	1	NM_177395	Map3k9	mitogen-activated protein kinase kinase kinase
chr2	119992147	120071071	-	94	123	114	107	112	152	144	104	102	117	123	152	137	120	122.143	25.3333	1.23529	1.23529	0.092397	1	NM_177845	Pla2g4e	cytosolic phospholipase A2 epsilon
chr3	54916087	54941253	+	1330	1913	1537	1464	1106	2002	2055	1470	1585	1582	1681	1505	1799	1714	1619.43	129.083	1.08351	1.08351	0.0927829	1	NM_001144987	Spg20	n/a
chr2	58607595	58643079	+	106	150	124	123	91	186	192	117	124	128	141	124	167	160	137.286	25	1.20325	1.20325	0.0928283	1	NM_029692	Upp2	uridine phosphorylase 2
chr5	81450617	82224755	+	3249	3829	3302	3193	2596	4223	4286	3592	3172	3399	3666	3532	3796	3575	3533.14	254.583	1.07515	1.07515	0.092899	1	NM_198702	Lphn3	latrophilin 3,latrophilin 3,latrophilin 3,latrophilin 3,latrophilin 3,
chr3	14533787	14568301	+	435	586	433	454	340	657	654	481	486	446	521	463	591	546	504.857	59.25	1.1258	1.1258	0.0929755	1	NM_001163580	Lrrcc1	n/a
chr3	151899949	151929284	-	25	50	57	40	22	105	154	28	41	59	46	30	94	128	60.8571	31.8333	1.74609	1.74609	0.0942151	1	NM_199465	Nexn	nexilin,nexilin,nexilin,
chr3	14533787	14568301	+	438	595	438	458	344	662	662	484	493	451	526	468	595	552	509.857	59.25	1.12447	1.12447	0.0945912	1	NM_001163579	Lrrcc1	n/a
chr19	6134388	6141137	-	595	778	744	606	580	912	937	658	645	766	696	789	820	782	736.571	82.0833	1.11902	1.11902	0.0946805	1	NM_019722	Arl2	ADP-ribosylation factor-like 2
chr7	148049561	148068208	-	892	1093	913	933	791	1107	1216	986	906	940	1071	1076	995	1014	998.286	95	1.10064	1.10064	0.0947232	1	NM_022433	Sirt3	sirtuin 3 (silent mating type information,sirtuin 3 (silent mating type information,
chr12	82298901	82434167	-	592	661	880	597	534	1331	1177	655	548	906	685	727	1196	982	814.143	194.5	1.27667	1.27667	0.0949173	1	NM_001167920	Slc8a3	n/a
chr4	57867031	57909856	+	3850	5147	4202	3804	3095	5408	6153	4257	4264	4326	4368	4211	4861	5133	4488.57	360.917	1.08428	1.08428	0.0950776	1	NM_001035533	Akap2	A kinase (PRKA) anchor protein 2 isoform 1
chr4	57867031	57909856	+	3850	5147	4202	3804	3095	5408	6153	4257	4264	4326	4368	4211	4861	5133	4488.57	360.917	1.08428	1.08428	0.0950776	1	NM_001035532	Akap2	A kinase (PRKA) anchor protein 2 isoform 2,A kinase (PRKA) anchor protein 2 isoform 2,A kinase (PRKA) anchor protein 2 isoform 2,
chr5	23825406	23857422	-	737	935	1028	866	651	1315	1226	815	775	1058	994	886	1182	1023	961.857	138.583	1.15701	1.15701	0.0950819	1	NM_013569	Kcnh2	voltage-gated potassium channel, subfamily H,,voltage-gated potassium channel, subfamily H,,
chr10	72117642	72132537	+	5608	6585	6096	5323	4579	8185	7802	6200	5456	6276	6112	6231	7357	6508	6305.71	574.667	1.09614	1.09614	0.0955823	1	NM_025635	Zwint	ZW10 interacting protein-1,ZW10 interacting protein-1,ZW10 interacting protein-1,
chr14	55555306	55558114	+	639	771	677	614	631	866	882	706	639	697	705	859	778	736	731.429	88.8333	1.13051	1.13051	0.0959962	1	NM_026066	Cmtm5	CKLF-like MARVEL transmembrane domain containing
chr1	75232997	75242265	+	1256	1651	1512	1253	1162	1904	1897	1389	1368	1557	1439	1581	1711	1582	1518.14	140.25	1.09753	1.09753	0.0965981	1	NM_020266	Dnajb2	DnaJ (Hsp40) homolog, subfamily B, member 10
chr11	101329651	101332620	+	535	675	761	596	485	1096	924	592	559	783	684	660	985	771	719.143	130.333	1.20217	1.20217	0.0968131	1	NM_009708	Rnd2	Rho family GTPase 2,Rho family GTPase 2,
chr19	5917560	5918993	-	217	241	261	265	156	382	348	240	200	269	304	212	343	290	265.429	50.9167	1.21544	1.21544	0.09696	1	NM_026772	Cdc42ep2	CDC42 effector protein (Rho GTPase binding) 2,CDC42 effector protein (Rho GTPase binding) 2,
chr8	87358550	87364540	-	1109	1435	1308	1152	967	1568	1630	1226	1189	1347	1323	1316	1409	1360	1310	98	1.07815	1.07815	0.0982373	1	NM_009010	Rad23a	RAD23a homolog,RAD23a homolog,RAD23a homolog,RAD23a homolog,
chr4	45436148	45543700	-	228	278	296	235	233	367	372	252	230	305	270	317	330	310	287.714	44.4167	1.16931	1.16931	0.0984752	1	NM_001033306	Shb	n/a
chr6	113027632	113103418	+	2989	3790	3192	3289	2424	3804	4155	3305	3140	3286	3776	3298	3419	3466	3384.29	246.083	1.07587	1.07587	0.0986524	1	NM_028385	Setd5	SET domain containing 5,SET domain containing 5,SET domain containing 5,
chr11	100981444	100987733	+	451	538	482	471	407	608	605	499	446	496	541	554	546	505	512.429	56.1667	1.11693	1.11693	0.0989144	1	NM_134024	Tubg1	tubulin, gamma 1
chr4	141174739	141179749	-	146	204	129	173	146	214	195	161	169	133	199	199	192	163	173.714	33.9167	1.21976	1.21976	0.0990199	1	NM_001013780	Slc25a34	solute carrier family 25, member 34,solute carrier family 25, member 34,
chr9	108241606	108242671	+	820	1088	1018	842	741	1295	1289	907	901	1048	967	1008	1164	1075	1010	101.5	1.10662	1.10662	0.0990462	1	NM_008160	Gpx1	glutathione peroxidase 1
chr1	75232997	75242265	+	1254	1658	1512	1249	1161	1910	1903	1386	1374	1557	1434	1580	1717	1587	1519.29	140.5	1.09764	1.09764	0.0996177	1	NM_001159884	Dnajb2	n/a
chr6	71078391	71094370	-	74	112	96	99	81	128	129	82	93	99	114	110	115	108	103	20.4167	1.22354	1.22354	0.0997163	1	NM_178413	Thnsl2	threonine synthase-like 2
chr17	46247952	46265857	+	563	773	678	599	580	805	857	622	640	698	688	789	724	715	696.571	75.6667	1.11582	1.11582	0.0997778	1	NM_026768	Mrps18a	mitochondrial ribosomal protein S18A
chr13	14722524	14730469	+	509	618	572	551	429	685	732	563	512	589	633	584	616	611	586.857	56.3333	1.10156	1.10156	0.0998829	1	NM_134067	AW209491	hypothetical protein LOC105351,hypothetical protein LOC105351,
chr3	95985149	95999103	+	11853	14078	13028	11003	10435	16593	16641	13105	11664	13412	12634	14199	14914	13882	13401.4	1180.25	1.09274	1.09274	0.0999411	1	NM_022030	Sv2a	synaptic vesicle glycoprotein 2 a
chr11	115836038	115869725	+	357	472	441	369	299	617	634	395	391	454	424	407	555	529	450.714	65.4167	1.15827	1.15827	0.099964	1	NM_001005608	Itgb4	integrin beta 4 isoform 1
chr5	31235515	31247800	-	202	235	233	211	189	336	279	223	195	240	242	257	302	233	241.714	39.1667	1.17857	1.17857	0.100024	1	NM_001160149	Cgref1	n/a
chr9	101824459	102257023	-	1243	1370	1364	1159	939	2066	1932	1374	1135	1404	1331	1278	1857	1612	1427.29	215.167	1.16496	1.16496	0.100217	1	NM_001168296	Ephb1	n/a
chr8	14911716	15001085	+	1221	1516	1190	1129	939	1762	1820	1350	1256	1225	1296	1278	1584	1518	1358.14	142	1.1112	1.1112	0.100392	1	NM_001037736	Arhgef10	Rho guanine nucleotide exchange factor (GEF) 10
chr11	94269706	94335512	-	1376	1543	1704	1259	1259	2209	2288	1521	1278	1754	1446	1713	1985	1909	1658	245.583	1.16182	1.16182	0.100405	1	NM_001177890	Cacna1g	n/a
chr2	152194493	152202302	-	1688	1967	2095	1745	1331	2968	2736	1866	1630	2157	2004	1811	2668	2282	2059.71	306.917	1.16288	1.16288	0.100435	1	NM_001009948	Nrsn2	neurensin 2
chr1	75232997	75242265	+	1700	2207	2104	1733	1566	2668	2543	1880	1829	2166	1990	2131	2398	2121	2073.57	201.667	1.10298	1.10298	0.10045	1	NM_001159883	Dnajb2	n/a
chr19	55816299	56008144	+	231	254	509	214	97	2223	2196	255	210	524	246	132	1998	1832	742.429	722.333	3.1911	3.1911	0.100978	1	NM_001142918	Tcf7l2	n/a
chr19	55816299	56008144	+	231	254	509	214	97	2223	2196	255	210	524	246	132	1998	1832	742.429	722.333	3.1911	3.1911	0.100978	1	NM_001142922	Tcf7l2	n/a
chr11	78564007	78565231	-	240	345	277	283	232	325	408	265	286	285	325	316	292	340	301.286	39.5833	1.14205	1.14205	0.10153	1	NM_197989	Fam58b	hypothetical protein LOC69109
chr19	55816299	56008144	+	229	254	505	213	96	2195	2176	253	210	520	245	131	1973	1815	735.286	713.333	3.17701	3.17701	0.10174	1	NM_009333	Tcf7l2	transcription factor 7-like 2, T-cell specific,,transcription factor 7-like 2, T-cell specific,,transcription factor 7-like 2, T-cell specific,,transcription factor 7-like 2, T-cell specific,,transcription factor 7-like 2, T-cell specific,,transcription factor 7-like 2, T-cell specific,,transcription factor 7-like 2, T-cell specific,,transcription factor 7-like 2, T-cell specific,,
chr6	118101765	118147762	-	206	169	165	180	99	403	379	228	140	170	207	135	362	316	222.571	75.6667	1.42193	1.42193	0.101784	1	NM_001080780	Ret	ret proto-oncogene isoform c
chr19	55816299	56008144	+	228	248	501	213	95	2165	2148	252	205	516	245	129	1946	1792	726.429	703.667	3.16958	3.16958	0.101867	1	NM_001142920	Tcf7l2	n/a
chr9	101824459	102257023	-	1269	1399	1407	1185	965	2113	1977	1403	1159	1448	1361	1313	1899	1649	1461.71	218.833	1.16372	1.16372	0.101979	1	NM_173447	Ephb1	Eph receptor B1,Eph receptor B1,
chr3	14533787	14572657	+	295	373	268	283	237	437	424	326	309	276	325	322	393	354	329.286	44.8333	1.14764	1.14764	0.102218	1	NM_028915	Lrrcc1	leucine rich repeat and coiled-coil domain,leucine rich repeat and coiled-coil domain,leucine rich repeat and coiled-coil domain,
chr6	113695661	113992020	-	16297	19946	16864	16321	13168	20376	21938	18018	16526	17361	18740	17917	18314	18300	17882.3	1016.08	1.05873	1.05873	0.10235	1	NM_009723	Atp2b2	plasma membrane calcium ATPase 2 isoform 1,plasma membrane calcium ATPase 2 isoform 1,
chr2	16277948	16673742	+	1001	1262	1042	1018	732	1544	1530	1107	1046	1073	1169	996	1388	1276	1150.71	131.917	1.12268	1.12268	0.102453	1	NM_026162	Plxdc2	plexin domain containing 2 precursor
chr9	35011805	35018510	-	424	598	509	494	399	591	665	469	495	524	567	543	531	555	526.286	53	1.10685	1.10685	0.102705	1	NM_172291	Foxred1	FAD-dependent oxidoreductase domain containing,FAD-dependent oxidoreductase domain containing,
chr5	136694018	136720773	-	89	91	88	97	80	149	110	98	75	91	111	109	134	92	101.429	23.5	1.26705	1.26705	0.102714	1	NM_018825	Sh2b2	SH2B adaptor protein 2,SH2B adaptor protein 2,SH2B adaptor protein 2,
chr4	141586907	141640219	-	93	153	134	171	86	170	183	103	127	138	196	117	153	153	141	32.0833	1.26155	1.26155	0.102742	1	NM_145402	Tmem51	transmembrane protein 51
chr12	113858257	113879566	+	254	303	373	282	229	539	472	281	251	384	324	312	484	394	347.143	73.1667	1.23963	1.23963	0.102884	1	NM_007421	Adssl1	adenylosuccinate synthetase 1
chr13	23510229	23515735	-	341	454	388	389	353	518	452	377	376	399	447	480	466	377	417.429	58.5	1.15234	1.15234	0.103057	1	NM_013924	Abt1	activator of basal transcription
chr2	9977658	10002137	-	2594	3487	2803	2652	2126	3441	3723	2868	2889	2886	3045	2893	3093	3106	2968.57	153.25	1.05319	1.05319	0.103131	1	NM_001112738	Atp5c1	n/a
chr19	55816299	56008144	+	231	251	507	213	94	2211	2177	255	208	522	245	128	1987	1816	737.286	715.667	3.1797	3.1797	0.103174	1	NM_001142919	Tcf7l2	n/a
chr11	94269706	94335512	-	1396	1574	1734	1275	1283	2244	2326	1543	1304	1785	1464	1746	2017	1940	1685.57	247.75	1.16046	1.16046	0.103232	1	NM_009783	Cacna1g	calcium channel, voltage-dependent, T type,,calcium channel, voltage-dependent, T type,,calcium channel, voltage-dependent, T type,,
chr1	134010123	134036262	-	562	592	625	552	445	864	803	621	490	643	634	605	777	670	634.286	86.8333	1.14852	1.14852	0.103792	1	NM_008795	Cdk18	PCTAIRE-motif protein kinase 3
chr19	55816299	56008144	+	229	251	503	212	93	2183	2159	253	208	518	243	127	1962	1801	730.286	706.917	3.16624	3.16624	0.103895	1	NM_001142921	Tcf7l2	n/a
chr6	71078391	71094370	-	74	112	96	99	81	128	128	82	93	99	114	110	115	107	102.857	20.1667	1.2208	1.2208	0.103924	1	NM_001033929	Thnsl2	threonine synthase-like 2
chr19	55816299	56008144	+	229	251	503	212	93	2183	2157	253	208	518	243	127	1962	1799	730	706.417	3.16471	3.16471	0.103975	1	NM_001142923	Tcf7l2	n/a
chr6	124380773	124414802	-	8217	9834	8932	7938	6860	11232	11132	9085	8148	9195	9114	9334	10095	9286	9179.57	647.917	1.07355	1.07355	0.104255	1	NM_153508	Clstn3	calsyntenin 3
chr6	113695661	113841370	-	16239	19875	16821	16266	13118	20318	21836	17954	16467	17317	18677	17849	18262	18215	17820.1	1004.75	1.05826	1.05826	0.104644	1	NM_001036684	Atp2b2	plasma membrane calcium ATPase 2 isoform 2
chr1	79790898	79855240	-	3519	4620	4213	3542	2918	5562	5588	3891	3828	4337	4067	3970	4999	4661	4250.43	405.583	1.10092	1.10092	0.104844	1	NM_009255	Serpine2	serine (or cysteine) proteinase inhibitor, clade,serine (or cysteine) proteinase inhibitor, clade,
chr7	135517138	135561686	-	380	518	419	395	306	592	614	420	429	431	454	416	532	512	456.286	51.8333	1.12148	1.12148	0.105162	1	NM_026418	Rgs10	regulator of G-protein signalling 10,regulator of G-protein signalling 10,
chr18	33955980	34166860	-	129	179	143	149	115	186	229	143	148	147	171	156	167	191	160.429	25.25	1.17295	1.17295	0.105531	1	NM_013512	Epb4.1l4a	erythrocyte protein band 4.1-like 4a,erythrocyte protein band 4.1-like 4a,erythrocyte protein band 4.1-like 4a,
chr1	75232997	75242265	+	1272	1681	1537	1266	1174	1946	1927	1406	1393	1582	1454	1597	1749	1607	1541.14	141.417	1.09684	1.09684	0.105661	1	NM_178055	Dnajb2	DnaJ (Hsp40) homolog, subfamily B, member 10,DnaJ (Hsp40) homolog, subfamily B, member 10,
chr11	94269706	94335512	-	1385	1557	1721	1264	1269	2224	2308	1531	1290	1772	1451	1727	1999	1925	1670.71	244.5	1.1597	1.1597	0.105731	1	NM_001177888	Cacna1g	n/a
chr11	94269706	94335512	-	1388	1564	1723	1266	1273	2229	2309	1535	1296	1774	1454	1732	2003	1926	1674.29	243.75	1.15879	1.15879	0.105828	1	NM_001112813	Cacna1g	n/a
chr9	14158433	14185686	-	3638	4898	4194	3775	2904	5959	5593	4022	4058	4318	4334	3951	5356	4666	4386.43	444.083	1.10746	1.10746	0.106212	1	NM_028013	Endod1	endonuclease domain containing 1,endonuclease domain containing 1,
chr11	64815540	64976463	-	3722	4532	3874	3501	3154	4993	5031	4115	3755	3988	4020	4292	4488	4197	4122.14	296.583	1.07503	1.07503	0.106323	1	NM_175003	AU040829	Rho GTPase-activating protein RICH2 isoform 2,Rho GTPase-activating protein RICH2 isoform 2,
chr2	9977658	10002137	-	2558	3446	2757	2611	2097	3402	3664	2828	2855	2838	2998	2853	3058	3056	2926.57	150.917	1.05313	1.05313	0.106829	1	NM_020615	Atp5c1	ATP synthase, H+ transporting, mitochondrial F1
chr10	36226612	36554200	+	52	63	99	59	37	213	188	57	52	102	68	50	191	157	96.7143	46.1667	1.6564	1.6564	0.107527	1	NM_001081208	Hs3st5	heparan sulfate (glucosamine),heparan sulfate (glucosamine),
chr11	64815540	64976463	-	3716	4525	3867	3493	3150	4983	5023	4108	3749	3981	4011	4286	4479	4190	4114.86	295.5	1.07489	1.07489	0.107559	1	NM_001099288	AU040829	Rho GTPase-activating protein RICH2 isoform 1
chr2	130121674	130196217	+	117	140	151	131	121	195	181	129	116	155	150	165	175	151	148.714	26.9167	1.20188	1.20188	0.107939	1	NM_001110513	Ebf4	n/a
chr11	102994652	103001222	+	204	224	254	213	191	330	306	226	186	261	245	260	297	255	247.143	39.9167	1.17793	1.17793	0.108235	1	NM_001130516	Hexim2	n/a
chr13	14722511	14730469	+	503	604	564	544	421	674	719	556	500	581	625	573	606	600	577.286	55.3333	1.10141	1.10141	0.108517	1	NM_001104646	AW209491	n/a
chr11	115836038	115869725	+	355	465	438	365	295	615	623	392	385	451	419	401	553	520	445.857	63.9167	1.15615	1.15615	0.108659	1	NM_133663	Itgb4	integrin beta 4 isoform 2,integrin beta 4 isoform 2,integrin beta 4 isoform 2,integrin beta 4 isoform 2,
chr11	96799129	96805333	-	816	1045	893	787	719	1133	1187	902	866	919	904	978	1018	990	939.571	76.8333	1.08578	1.08578	0.10879	1	NM_134021	Pnpo	pyridoxine 5'-phosphate oxidase
chr7	109168385	109213646	-	367	477	375	383	299	499	547	406	395	386	440	407	449	456	419.857	42.3333	1.10699	1.10699	0.108817	1	NM_029211	Rnf121	ring finger protein 121,ring finger protein 121,
chr17	8138478	8172421	+	43	63	57	56	57	72	81	48	52	59	64	78	65	68	62	15.75	1.29717	1.29717	0.108955	1	NM_025789	Rsph3a	radial spokehead-like 2A
chr8	112250350	112261639	-	1737	2230	1858	1813	1476	2251	2368	1920	1848	1913	2082	2008	2023	1975	1967	128.333	1.06777	1.06777	0.109468	1	NM_001080930	Atxn1l	hypothetical protein LOC52335,hypothetical protein LOC52335,
chr6	85284955	85324628	-	2950	3382	3166	2833	2355	4194	4015	3262	2802	3259	3253	3204	3770	3349	3271.29	286.333	1.09214	1.09214	0.110454	1	NM_001003955	Rab11fip5	RAB11 family interacting protein 5 (class I)
chr4	117507862	117541910	+	1053	1235	1400	1064	822	2255	1933	1164	1023	1441	1222	1118	2027	1612	1372.43	285.417	1.23601	1.23601	0.110608	1	NM_008135	Slc6a9	solute carrier family 6 member 9
chr5	124423636	124453223	+	1381	1667	1652	1406	1190	2122	1979	1527	1381	1701	1614	1619	1907	1651	1628.57	161.417	1.10507	1.10507	0.11077	1	NM_145070	Hip1r	huntingtin interacting protein 1 related
chr2	155102179	155103809	+	2337	3026	2932	2609	2153	3330	3401	2584	2507	3018	2996	2930	2993	2837	2837.86	236	1.08731	1.08731	0.110848	1	NM_025735	Map1lc3a	microtubule-associated protein 1 light chain 3
chrX	50911098	50912311	+	1479	1699	1798	1571	1177	2282	2237	1635	1408	1851	1804	1602	2051	1866	1745.29	199.417	1.12224	1.12224	0.110902	1	NM_028375	Cxx1c	CAAX box 1 homolog C
chr12	100433303	100688284	-	686	857	793	659	568	1116	1086	758	710	816	757	773	1003	906	817.571	98.4167	1.12927	1.12927	0.111106	1	NM_183186	Foxn3	checkpoint suppressor 1,checkpoint suppressor 1,
chr1	89160938	89207366	+	674	844	683	597	577	1037	996	745	699	703	685	785	932	831	768.571	92.5833	1.12937	1.12937	0.111164	1	NM_028889	Efhd1	EF hand domain containing 1
chr10	73284614	74107472	+	105	152	151	145	93	230	188	116	126	155	166	127	207	157	150.571	31.9167	1.24118	1.24118	0.111673	1	NM_001142742	Pcdh15	n/a
chr9	37083419	37155977	-	61	78	48	67	46	92	108	67	65	49	77	63	83	90	70.5714	17.9167	1.29696	1.29696	0.112049	1	NM_001081429	Ccdc15	coiled-coil domain containing 15,coiled-coil domain containing 15,
chr2	179771080	179777107	-	1201	1622	1339	1234	1058	1655	1711	1328	1344	1378	1417	1440	1488	1427	1403.14	93	1.06889	1.06889	0.112221	1	NM_011969	Psma7	proteasome (prosome, macropain) subunit, alpha
chr8	48072278	48180249	+	158	192	149	172	125	213	235	175	159	153	197	170	191	196	177.286	26.1667	1.16119	1.16119	0.112293	1	NM_177304	Enpp6	ectonucleotide pyrophosphatase/phosphodiesterase,ectonucleotide pyrophosphatase/phosphodiesterase,
chr2	4941687	4984984	-	409	509	483	433	335	641	619	452	422	497	497	456	576	516	488	54.25	1.11871	1.11871	0.11236	1	NM_181848	Optn	optineurin,optineurin,optineurin,
chr7	29501808	29523159	+	23	38	39	36	28	60	55	25	31	40	41	38	54	46	39.2857	12.75	1.39844	1.39844	0.112403	1	NM_015796	Fbxo17	F-box protein 17
chr19	6119403	6128215	-	483	664	535	519	481	668	690	534	550	551	596	654	600	576	580.143	61.5	1.11284	1.11284	0.112504	1	NM_026912	Snx15	sorting nexin 15
chr4	139131050	139176297	+	745	873	773	856	586	971	991	824	723	796	983	797	873	827	831.857	89	1.11396	1.11396	0.112562	1	NM_183148	Iffo2	hypothetical protein LOC212632,hypothetical protein LOC212632,
chr11	71861029	71949391	-	1622	1460	1718	1655	1167	2354	2202	1793	1210	1769	1900	1588	2116	1837	1744.71	269.583	1.16948	1.16948	0.113491	1	NM_001024927	Pitpnm3	Pitpnm family member 3 isoform 1
chr4	115457589	115484896	+	207	280	222	222	166	326	332	229	232	229	255	226	293	277	248.714	32.75	1.14239	1.14239	0.113501	1	NM_181040	Atpaf1	ATP synthase mitochondrial F1 complex assembly
chr9	55983691	56008877	-	6312	8611	7313	6488	5251	8817	9343	6979	7135	7529	7450	7145	7925	7794	7422.43	364.167	1.05048	1.05048	0.113711	1	NM_019793	Tspan3	tetraspanin 3,tetraspanin 3,
chr17	45692664	45700117	+	44	76	60	67	66	70	89	49	63	62	77	90	63	74	68.2857	18	1.31034	1.31034	0.114084	1	NM_008690	Nfkbie	nuclear factor of kappa light polypeptide gene
chr11	71861029	71949391	-	1618	1456	1717	1653	1164	2347	2200	1789	1206	1768	1898	1584	2110	1835	1741.43	269.083	1.16948	1.16948	0.114117	1	NM_001081641	Pitpnm3	Pitpnm family member 3 isoform 2
chr5	92872898	92934634	-	1982	2729	2199	1986	1699	2840	2872	2191	2261	2264	2280	2312	2553	2396	2322.43	146.583	1.06548	1.06548	0.114122	1	NM_007644	Scarb2	scavenger receptor class B, member 2
chr7	82993223	83012377	+	144	186	145	172	118	210	209	159	154	149	197	161	189	174	169	26.25	1.17045	1.17045	0.114246	1	NM_182782	Klhl25	kelch-like 25,kelch-like 25,kelch-like 25,
chr11	87793027	87811800	-	15827	19472	17948	15767	12771	21815	22580	17499	16133	18477	18104	17377	19608	18836	18004.9	1111.58	1.064	1.064	0.114311	1	NM_001168471	Dynll2	n/a
chr7	57230719	58118659	+	1088	1251	1220	1068	793	1678	1842	1203	1037	1256	1226	1079	1508	1537	1263.71	172.167	1.14774	1.14774	0.114402	1	NM_001037906	Nell1	protein kinase C-binding protein NELL1,protein kinase C-binding protein NELL1,
chr1	52846263	52874532	-	502	686	509	497	431	687	777	555	568	524	571	586	617	648	581.286	56.5	1.10291	1.10291	0.114446	1	NM_008384	Inpp1	inositol polyphosphate-1-phosphatase
chr16	8658679	8672246	-	1181	1563	1230	1198	919	1692	1714	1306	1295	1266	1376	1250	1521	1430	1349.14	105.25	1.08165	1.08165	0.114453	1	NM_025821	Carhsp1	calcium-regulated heat-stable protein (24kD)
chr10	73284614	74107472	+	107	153	152	146	94	230	189	118	127	156	168	128	207	158	151.714	31.5833	1.23628	1.23628	0.114493	1	NM_001142743	Pcdh15	n/a
chr19	30020279	30035205	+	1874	2381	1798	1728	1407	2995	2814	2072	1973	1851	1984	1914	2692	2347	2119	268.917	1.13683	1.13683	0.114859	1	NM_001164724	Il33	n/a
chr4	44994282	45003568	+	436	535	523	427	410	650	667	482	443	538	490	558	584	556	521.571	59.3333	1.12167	1.12167	0.114893	1	NM_080289	Grhpr	glyoxylate reductase/hydroxypyruvate reductase
chr7	53651866	53694074	+	3608	4177	4582	3434	3144	6398	5800	3989	3461	4717	3943	4278	5751	4838	4425.29	646.833	1.15949	1.15949	0.114988	1	NM_001112739	Kcnc1	n/a
chr10	19567722	19571265	-	40	37	43	41	25	93	79	44	31	44	47	34	84	66	50	18.0833	1.45588	1.45588	0.115018	1	NM_029529	Slc35d3	solute carrier family 35, member D3
chr11	3889935	3899331	+	238	255	214	225	203	310	308	263	211	220	258	276	279	257	252	36.1667	1.15634	1.15634	0.11517	1	NM_001177691	Gal3st1	n/a
chr8	107793773	107799745	+	143	179	202	155	140	252	271	158	148	208	178	190	227	226	190.714	33.9167	1.19796	1.19796	0.115196	1	NM_011939	Hsf4	heat shock transcription factor 4
chr11	87793027	87800087	-	15830	19474	17955	15768	12771	21822	22586	17502	16135	18484	18105	17377	19614	18841	18008.3	1110.58	1.06392	1.06392	0.115294	1	NM_001168472	Dynll2	n/a
chr9	71326244	71333790	-	4482	6029	5254	4722	3615	6478	6816	4955	4995	5409	5422	4919	5822	5686	5315.43	342.583	1.06692	1.06692	0.115563	1	NM_178602	Grinl1a	glutamate receptor, ionotropic, N-methyl,glutamate receptor, ionotropic, N-methyl,
chr5	136559785	136587726	+	50	62	87	50	59	132	133	55	51	90	57	80	119	111	80.4286	26.4167	1.40434	1.40434	0.115685	1	NM_133914	Rasa4	RAS p21 protein activator 4 isoform 1
chr4	155155699	155159983	-	2592	3118	2433	2353	1838	3853	4112	2866	2583	2505	2702	2501	3463	3430	2864.29	372.667	1.14056	1.14056	0.1157	1	NM_001033394	Tmem88b	hypothetical protein LOC320587
chr2	174123359	174172243	+	22803	29955	24962	22938	18354	29699	31811	25211	24819	25698	26337	24974	26694	26536	25752.7	892.583	1.03536	1.03536	0.116634	1	NM_001077507	Gnas	GNAS complex locus isoform f
chr15	81822952	81846570	-	3188	4166	3359	3012	2677	4367	4563	3525	3452	3458	3458	3643	3925	3806	3609.57	229.667	1.06603	1.06603	0.116854	1	NM_134095	Pppde2	hypothetical protein LOC28075
chr3	58478870	58496310	-	349	396	333	354	272	446	478	386	328	343	406	370	401	399	376.143	41.6667	1.11826	1.11826	0.11688	1	NM_009174	Siah2	seven in absentia 2
chr11	78355318	78364237	-	120	130	147	123	110	194	193	133	108	151	141	150	174	161	145.429	25.8333	1.1977	1.1977	0.116968	1	NM_133706	Tmem97	hypothetical protein LOC69071
chr19	29999603	30035205	+	1875	2380	1798	1726	1406	2995	2813	2073	1972	1851	1982	1913	2692	2347	2118.57	268.167	1.13645	1.13645	0.117277	1	NM_133775	Il33	interleukin 33,interleukin 33,
chr11	106117498	106124426	+	2119	2780	2364	2110	1794	3043	2971	2343	2303	2434	2423	2441	2735	2478	2451	159.25	1.06748	1.06748	0.117528	1	NM_008950	Psmc5	protease (prosome, macropain) 26S subunit,
chr14	22665082	22668132	-	148	204	200	173	160	242	244	164	169	206	199	218	218	204	196.857	30.0833	1.16744	1.16744	0.1176	1	NM_026965	Comtd1	catechol-O-methyltransferase domain containing
chr16	94719330	94748236	-	580	808	737	656	487	991	943	641	669	759	753	663	891	787	737.571	83.8333	1.12156	1.12156	0.118227	1	NM_007834	Dscr3	Down syndrome critical region protein A
chr16	42248673	42340764	-	3747	3896	3998	3767	2624	5568	5421	4143	3228	4116	4325	3570	5005	4522	4129.86	526.5	1.1375	1.1375	0.118471	1	NM_008083	Gap43	growth associated protein 43
chr7	148049561	148067768	-	909	1105	938	944	813	1119	1230	1005	916	966	1084	1106	1006	1026	1015.57	93.1667	1.09681	1.09681	0.118478	1	NM_001127351	Sirt3	n/a
chr9	108474643	108481001	-	5881	6887	6856	5867	4884	8586	8321	6502	5706	7058	6736	6646	7717	6941	6758	588	1.09156	1.09156	0.118509	1	NM_031392	Wdr6	WD repeat domain 6
chr10	114887369	115024836	-	47	46	85	53	32	185	140	52	38	88	61	44	166	117	80.8571	37.6667	1.63483	1.63483	0.118546	1	NM_010195	Lgr5	leucine rich repeat containing G protein coupled
chr9	108838660	108851686	+	3687	4538	4199	3782	3252	4854	5099	4076	3760	4323	4342	4425	4363	4253	4220.29	292.75	1.07223	1.07223	0.118728	1	NM_025407	Uqcrc1	ubiquinol-cytochrome c reductase core protein 1
chr17	25377114	25379743	+	206	259	228	213	188	293	310	228	215	235	245	256	263	259	243	29.75	1.13164	1.13164	0.118803	1	NM_026676	0610007P22Rik	hypothetical protein LOC68327
chr11	101023992	101032616	-	215	326	278	254	248	321	364	238	270	286	292	337	289	304	288	40.8333	1.15428	1.15428	0.119239	1	NM_146030	Plekhh3	pleckstrin homology domain containing, family H,pleckstrin homology domain containing, family H,
chr8	3493137	3497208	+	561	682	627	566	523	727	817	620	565	645	650	712	653	682	646.714	64.25	1.10533	1.10533	0.119313	1	NM_080461	Zfp358	zinc finger protein 358
chr11	103192813	103206016	-	331	470	403	334	386	538	506	366	389	415	383	525	484	422	426.286	63.5	1.16282	1.16282	0.119533	1	NM_133715	Arhgap27	Rho GTPase activating protein 27 isoform 1,Rho GTPase activating protein 27 isoform 1,
chr8	23573086	23587351	-	534	630	535	536	383	739	808	590	522	551	615	521	664	674	591	64.1667	1.11575	1.11575	0.119645	1	NM_001012667	AI316807	hypothetical protein LOC102032,hypothetical protein LOC102032,
chr8	23573086	23587351	-	534	630	535	536	383	739	808	590	522	551	615	521	664	674	591	64.1667	1.11575	1.11575	0.119645	1	NM_001146117	AI316807	n/a
chr4	43575505	43579932	+	707	1003	794	715	723	1001	1067	782	831	817	821	984	900	890	860.714	88.75	1.10957	1.10957	0.119787	1	NM_013497	Creb3	cAMP responsive element binding protein 3
chr8	81029167	81032827	-	131	154	119	139	101	166	216	145	128	123	160	137	149	180	146	24.5	1.18561	1.18561	0.119999	1	NM_009033	Rbmxrt	RNA binding motif protein, X chromosome,RNA binding motif protein, X chromosome,
chr19	4231898	4233633	+	132	183	141	150	149	186	194	146	152	145	172	203	167	162	163.857	28.3333	1.19187	1.19187	0.120059	1	NM_027196	Pold4	small subunit DNA polymerase delta p12
chr17	44090139	44176465	+	3864	4341	4800	3879	2816	7007	6872	4272	3597	4942	4454	3832	6298	5732	4732.43	808.667	1.18937	1.18937	0.120235	1	NM_030598	Rcan2	Down syndrome critical region gene 1-like 1,Down syndrome critical region gene 1-like 1,
chr10	42941291	43184688	+	138	196	157	163	164	191	213	153	162	162	187	223	172	178	176.714	31	1.19497	1.19497	0.120344	1	NM_001168289	Pdss2	n/a
chr19	4594318	4621752	+	1745	2303	2178	1817	1503	2661	2752	1929	1908	2242	2086	2045	2392	2296	2128.29	178.417	1.08805	1.08805	0.120385	1	NM_008797	Pcx	pyruvate carboxylase,pyruvate carboxylase,
chr4	119137890	119165203	-	332	400	415	325	280	678	545	367	331	427	373	381	609	455	420.429	79.5	1.212	1.212	0.120414	1	NM_177572	Rimkla	hypothetical protein LOC194237
chr5	137735896	137736892	+	140	155	134	137	130	197	184	155	128	138	157	177	177	153	155	25.6667	1.1829	1.1829	0.121519	1	NM_027356	Ufsp1	Ufm1-specific protease 1
chr2	166391844	166539332	-	2834	3545	3096	2831	2515	3704	3855	3133	2937	3187	3251	3422	3329	3216	3210.71	218.833	1.07092	1.07092	0.121596	1	NM_177782	Prex1	hypothetical protein LOC277360
chr3	31048912	31063240	+	3298	4164	3379	3200	2407	5113	5042	3646	3450	3479	3674	3275	4596	4206	3760.86	412.75	1.11709	1.11709	0.121965	1	NM_008770	Cldn11	claudin 11
chr2	157740388	157770455	+	1170	1314	1420	1209	1074	1779	1592	1294	1089	1462	1388	1461	1599	1328	1374.43	162.333	1.12666	1.12666	0.122103	1	NM_198627	Vstm2l	V-set and transmembrane domain containing
chrX	93651684	93726762	+	128	175	188	165	103	268	268	142	145	194	189	140	241	224	182.143	38.1667	1.23805	1.23805	0.12271	1	NM_181273	Heph	hephaestin isoform 2,hephaestin isoform 2,hephaestin isoform 2,
chr4	151648470	151659446	+	363	303	439	376	188	726	850	401	251	452	432	256	653	709	450.571	144.5	1.39266	1.39266	0.122753	1	NM_178406	Gpr153	G protein-coupled receptor 153
chr14	58425397	58445000	-	16	33	27	44	32	26	39	18	27	28	51	44	23	33	32	13.4167	1.55137	1.55137	0.122754	1	NM_198605	F630043A04Rik	hypothetical protein LOC219114
chr13	29042598	29045551	-	514	649	599	524	473	744	736	568	538	617	602	644	669	614	607.429	57.9167	1.10084	1.10084	0.122899	1	NM_009238	Sox4	SRY-box containing gene 4
chr9	43942740	43950809	+	452	625	485	412	424	728	714	500	518	499	473	577	654	596	545.286	69.3333	1.13711	1.13711	0.123118	1	NM_023061	Mcam	melanoma cell adhesion molecule
chr5	147828230	147888148	-	144	232	198	208	163	246	231	159	192	204	239	222	221	193	204.286	33.75	1.18243	1.18243	0.123271	1	NM_080795	Lnx2	PDZ domain containing ring finger 1
chr11	113588163	113613129	-	1064	1372	1286	1167	925	1524	1529	1176	1137	1324	1340	1259	1370	1275	1268.71	98.6667	1.08139	1.08139	0.123325	1	NM_001163346	Cdc42ep4	n/a
chr2	152606403	152657418	-	2326	2971	2533	2376	2114	3051	3140	2572	2462	2608	2728	2876	2742	2619	2658.14	193.917	1.07613	1.07613	0.123439	1	NM_009743	Bcl2l1	Bcl2-like 1,Bcl2-like 1,Bcl2-like 1,Bcl2-like 1,
chr1	36605486	36615226	-	299	339	278	281	259	399	390	331	281	286	323	352	359	325	322.429	40.4167	1.13502	1.13502	0.123702	1	NM_001126047	Sema4c	n/a
chr14	54980524	54989353	+	739	1010	886	798	690	1070	1075	817	837	912	916	939	962	897	897.143	73.1667	1.08554	1.08554	0.124015	1	NM_026936	Oxa1l	oxidase assembly 1-like,oxidase assembly 1-like,
chr2	174109820	174172243	+	22960	30134	25203	23089	18468	29947	32016	25385	24967	25946	26511	25129	26917	26707	25937.4	883.333	1.03473	1.03473	0.124225	1	NM_022000	Gnas	GNAS complex locus isoform c,GNAS complex locus isoform c,
chr13	115878562	115880366	-	307	380	316	304	275	401	448	339	315	325	349	374	360	374	348	37.9167	1.11619	1.11619	0.124287	1	NM_134058	Pelo	pelota homolog,pelota homolog,
chr1	173934501	173957399	-	184	251	243	209	207	332	268	203	208	250	240	282	298	224	243.571	40.6667	1.18457	1.18457	0.124415	1	NM_033509	Vangl2	loop tail associated protein
chr4	134486894	134493452	+	662	940	852	794	566	984	1134	732	779	877	912	770	884	946	842.857	82	1.10302	1.10302	0.124729	1	NM_026780	Syf2	SYF2 homolog, RNA splicing factor
chr8	23587171	23680088	+	1511	2424	1853	1704	1395	2373	2570	1671	2008	1908	1957	1898	2133	2144	1959.86	170.667	1.09164	1.09164	0.124951	1	NM_011394	Slc20a2	solute carrier family 20, member 2
chr12	37108105	37416031	+	219	361	229	246	225	354	354	242	299	236	282	306	318	295	282.571	41.25	1.15927	1.15927	0.125598	1	NM_178629	Ispd	hypothetical protein LOC75847,hypothetical protein LOC75847,hypothetical protein LOC75847,
chr11	120455829	120459679	-	339	546	409	421	341	511	551	375	452	421	483	464	459	460	444.857	50.5	1.12139	1.12139	0.125766	1	NM_011568	Thoc4	THO complex 4
chr14	55250828	55260201	-	168	214	172	148	167	304	242	186	177	177	170	227	273	202	201.714	38	1.21111	1.21111	0.125896	1	NM_199470	Cdh24	cadherin-like 24
chr16	8513521	8621658	+	7279	9211	8586	7058	5873	11597	11693	8048	7632	8839	8104	7991	10424	9754	8684.57	895.25	1.10954	1.10954	0.125954	1	NM_001170978	Abat	n/a
chr16	8513521	8621658	+	7506	9541	8887	7314	6056	11983	12095	8299	7905	9149	8398	8240	10770	10089	8978.57	923.25	1.10925	1.10925	0.126285	1	NM_172961	Abat	4-aminobutyrate aminotransferase,4-aminobutyrate aminotransferase,
chr1	193361243	193399413	-	75	56	49	61	53	91	112	83	46	50	70	72	82	93	70.8571	19.5833	1.32821	1.32821	0.126604	1	NM_029766	Dtl	denticleless homolog,denticleless homolog,
chr11	121313262	121478484	+	735	953	836	769	614	1068	1045	813	790	861	883	835	960	872	859.143	66.1667	1.08056	1.08056	0.126686	1	NM_029878	Tbcd	tubulin-specific chaperone d
chr5	145496783	145522447	-	4602	4863	5220	4277	3509	7653	6874	5088	4029	5374	4911	4775	6879	5734	5255.71	744.417	1.15411	1.15411	0.126878	1	NM_177735	Tmem130	hypothetical protein LOC243339
chr6	119912384	119913686	-	178	252	211	185	147	343	322	197	209	217	212	200	308	269	230.286	39.5833	1.19061	1.19061	0.126905	1	NM_001037155	Hsn2	hereditary sensory neuropathy, type II
chr12	88324330	88329626	-	117	78	128	110	65	234	232	129	65	132	126	88	210	194	134.857	45.8333	1.42178	1.42178	0.126921	1	NM_001080943	Zdhhc22	zinc finger, DHHC-type containing 22
chr11	33017430	33047400	-	28	44	37	54	25	68	48	31	36	38	62	34	61	40	43.1429	14.25	1.40714	1.40714	0.127141	1	NM_008005	Fgf18	fibroblast growth factor 18
chr3	87825671	87831433	-	384	472	441	340	341	654	627	425	391	454	390	464	588	523	462.143	67.9167	1.16043	1.16043	0.127698	1	NM_022031	Hapln2	hyaluronan and proteoglycan link protein 2
chr18	47404907	47528522	-	956	1202	1260	945	772	1792	1880	1057	996	1297	1085	1050	1611	1568	1237.71	211.833	1.1897	1.1897	0.127736	1	NM_018744	Sema6a	sema domain, transmembrane domain (TM), and,sema domain, transmembrane domain (TM), and,sema domain, transmembrane domain (TM), and,sema domain, transmembrane domain (TM), and,
chr2	174123359	174172243	+	22949	30115	25170	23071	18467	29867	31979	25373	24951	25912	26490	25127	26845	26676	25910.6	872.5	1.03433	1.03433	0.12789	1	NM_010309	Gnas	n/a
chr2	174123359	174172243	+	22949	30115	25170	23071	18467	29867	31979	25373	24951	25912	26490	25127	26845	26676	25910.6	872.5	1.03433	1.03433	0.12789	1	NM_201618	Gnas	GNAS complex locus isoform e
chr19	59047847	59150559	-	1003	1344	1089	1033	778	1434	1551	1109	1114	1121	1186	1059	1289	1294	1167.43	92.3333	1.08283	1.08283	0.128257	1	NM_175172	4930506M07Rik	hypothetical protein LOC71653,hypothetical protein LOC71653,
chr8	108379002	108380850	+	741	914	768	766	633	931	1016	819	757	791	880	861	837	848	827.571	67.5	1.08555	1.08555	0.128454	1	NM_021513	Thap11	THAP domain containing 11
chr19	4510471	4621752	+	1759	2315	2186	1819	1509	2673	2764	1945	1918	2250	2089	2053	2403	2306	2137.71	175.083	1.08592	1.08592	0.128502	1	NM_001162946	Pcx	n/a
chr16	10530299	10543147	-	626	716	721	618	583	845	894	692	593	742	710	793	759	746	719.286	76.3333	1.11297	1.11297	0.128558	1	NM_021428	Dexi	dexamethasone-induced protein
chr10	79327526	79337379	-	904	985	1097	840	799	1510	1349	999	816	1129	964	1087	1357	1125	1068.14	151.917	1.15481	1.15481	0.128933	1	NM_181681	BC005764	plasticity-related protein 2,plasticity-related protein 2,plasticity-related protein 2,
chr17	43938799	44176465	+	3830	4319	4831	3866	2782	7049	6871	4235	3578	4973	4439	3785	6336	5732	4725.43	811	1.19029	1.19029	0.129064	1	NM_207649	Rcan2	Down syndrome critical region gene 1-like 1
chr4	53453284	53563036	+	1144	1407	1028	1078	918	1497	1519	1265	1166	1058	1238	1249	1346	1267	1227	112	1.0963	1.0963	0.129122	1	NM_001159633	Slc44a1	n/a
chr7	4456264	4467577	-	12	21	50	14	10	128	236	13	17	51	16	14	115	197	60.4286	58.5	3.16667	3.16667	0.129198	1	NM_011618	Tnnt1	troponin T1, skeletal, slow,troponin T1, skeletal, slow,
chr11	101017197	101023100	+	597	709	605	548	535	812	810	660	587	623	629	728	730	676	661.857	67.4167	1.10816	1.10816	0.129346	1	NM_134028	Tubg2	tubulin, gamma 2,tubulin, gamma 2,
chr11	102994672	103001222	+	204	224	257	209	188	333	311	226	186	265	240	256	299	259	247.286	37.8333	1.16765	1.16765	0.129466	1	NM_027658	Hexim2	hexamthylene bis-acetamide inducible 2,hexamthylene bis-acetamide inducible 2,hexamthylene bis-acetamide inducible 2,hexamthylene bis-acetamide inducible 2,
chr1	168323741	168339959	-	2202	2926	2556	2229	1787	3445	3339	2435	2424	2631	2559	2432	3096	2785	2623.14	221.333	1.08865	1.08865	0.130129	1	NM_175170	Pogk	pogo transposable element with KRAB domain,pogo transposable element with KRAB domain,
chr17	69506149	69639327	+	4504	5392	5156	4241	3499	7364	7135	4980	4467	5308	4870	4761	6619	5952	5279.57	632.167	1.12853	1.12853	0.130277	1	NM_013813	Epb4.1l3	erythrocyte protein band 4.1-like 3,erythrocyte protein band 4.1-like 3,erythrocyte protein band 4.1-like 3,erythrocyte protein band 4.1-like 3,erythrocyte protein band 4.1-like 3,
chr5	21291100	21309602	+	1494	2086	1708	1579	1280	2119	2168	1652	1728	1758	1813	1742	1905	1809	1772.43	104.583	1.06106	1.06106	0.1304	1	NM_011188	Psmc2	proteasome (prosome, macropain) 26S subunit,
chr7	50728276	50745393	-	406	488	540	399	415	720	630	449	404	556	458	565	647	526	515	79.3333	1.16891	1.16891	0.130583	1	NM_001164518	Iglon5	n/a
chr19	3851772	3867549	+	225	285	254	257	198	352	305	249	236	261	295	269	316	254	268.571	34.8333	1.14008	1.14008	0.130677	1	NM_001025566	Chka	choline kinase alpha isoform 2,choline kinase alpha isoform 2,
chr6	134932018	134936854	+	91	120	82	145	73	141	116	101	99	84	166	99	127	97	110.429	27.5833	1.29137	1.29137	0.130905	1	NM_001109914	Apold1	n/a
chr7	150238654	150253835	+	6227	8369	7250	6310	5215	8732	9155	6885	6934	7464	7245	7096	7848	7637	7301.29	362.167	1.05105	1.05105	0.131055	1	NM_133655	Cd81	CD 81 antigen
chr6	48563178	48573226	+	205	263	200	209	171	301	291	227	218	206	240	233	271	243	234	29.75	1.1371	1.1371	0.131113	1	NM_173429	Zfp775	zinc finger protein 775,zinc finger protein 775,
chr14	66963211	66980517	+	2794	3286	3048	2751	2210	3678	3931	3089	2723	3138	3159	3007	3306	3279	3100.14	204.417	1.06852	1.06852	0.131371	1	NM_019675	Stmn4	stathmin-like 4
chr15	22966217	23404173	+	343	332	312	311	208	573	534	379	275	321	357	283	515	445	367.857	75	1.23077	1.23077	0.131798	1	NM_001081299	Cdh18	cadherin 18,cadherin 18,cadherin 18,
chr13	96371743	96388388	-	162	222	174	119	143	334	397	179	184	179	137	195	300	331	215	60.0833	1.33256	1.33256	0.132107	1	NM_010169	F2r	coagulation factor II (thrombin) receptor
chr7	148483076	148513624	-	777	1062	920	849	823	1137	1067	859	880	947	975	1120	1022	890	956.143	106.417	1.11886	1.11886	0.132231	1	NM_016874	Deaf1	deformed epidermal autoregulatory factor 1,deformed epidermal autoregulatory factor 1,
chr6	42299826	42308394	+	827	1096	946	842	844	1139	1182	914	908	974	967	1148	1024	986	988.714	99.25	1.10649	1.10649	0.132295	1	NM_011777	Zyx	zyxin,zyxin,zyxin,zyxin,
chr10	6179459	6373466	-	211	237	197	188	170	305	300	233	196	203	216	231	274	250	229	32.0833	1.15229	1.15229	0.132695	1	NM_001170785	Mthfd1l	n/a
chr2	31805822	31828962	+	255	319	271	255	216	391	361	282	264	279	293	294	351	301	294.857	34.75	1.12636	1.12636	0.133176	1	NM_145144	Aif1l	ionized calcium binding adapter molecule 2
chr19	59335367	59370502	+	236	263	221	264	164	312	335	261	218	228	303	223	280	279	256	35.5833	1.15099	1.15099	0.133484	1	NM_172523	Slc18a2	solute carrier family 18 (vesicular monoamine),
chrX	161566948	161764913	-	329	314	244	329	182	440	500	364	260	251	378	248	395	417	330.429	67.8333	1.23257	1.23257	0.133766	1	NM_183427	Glra2	glycine receptor, alpha 2 subunit
chr3	88168510	88172463	+	110	114	119	118	84	187	156	122	94	123	135	114	168	130	126.571	23.75	1.21018	1.21018	0.133895	1	NM_198410	Paqr6	progestin and adipoQ receptor family member VI
chr10	67007260	67011703	-	2232	2695	2224	2138	1674	2917	3166	2468	2233	2290	2455	2278	2622	2641	2426.71	168.667	1.07238	1.07238	0.134071	1	NM_001005419	Ado	hypothetical protein LOC211488
chr12	53098493	53107488	-	222	310	243	250	195	315	347	245	257	250	287	265	283	289	268	30.3333	1.12101	1.12101	0.134115	1	NM_029545	6530401N04Rik	hypothetical protein LOC328092,hypothetical protein LOC328092,
chr9	68501608	69226835	+	366	408	474	357	232	730	968	405	338	488	410	316	656	807	488.571	136.917	1.33367	1.33367	0.134142	1	NM_013646	Rora	RAR-related orphan receptor alpha,RAR-related orphan receptor alpha,RAR-related orphan receptor alpha,
chr7	31536489	31541153	+	56	62	54	52	51	87	91	62	51	56	60	69	78	76	64.5714	14.4167	1.25592	1.25592	0.134455	1	NM_172205	Sbsn	suprabasin isoform 1
chr19	42056252	42109131	+	190	185	190	192	154	252	252	210	153	196	220	210	227	210	203.714	30.4167	1.16324	1.16324	0.134526	1	NM_145500	Ubtd1	ubiquitin domain containing 1
chr7	148633548	148637241	+	462	602	531	470	570	595	709	511	499	547	540	776	535	591	571.286	91.5	1.1763	1.1763	0.134858	1	NM_026020	Rplp2	ribosomal protein, large P2
chr4	59818521	59917612	+	2178	2635	2315	2071	1788	2918	2976	2408	2183	2383	2378	2433	2623	2483	2413	154.583	1.0665	1.0665	0.135103	1	NM_172468	Snx30	sorting nexin family member 30
chr8	90806890	90853861	+	92	140	175	96	91	415	229	102	116	180	110	124	373	191	170.857	66.8333	1.50377	1.50377	0.135717	1	NM_001109756	Adcy7	n/a
chr8	90812964	90853861	+	92	140	175	96	91	415	229	102	116	180	110	124	373	191	170.857	66.8333	1.50377	1.50377	0.135717	1	NM_001037723	Adcy7	adenylate cyclase 7
chr8	90818102	90853861	+	92	140	175	96	91	415	229	102	116	180	110	124	373	191	170.857	66.8333	1.50377	1.50377	0.135717	1	NM_001037724	Adcy7	adenylate cyclase 7,adenylate cyclase 7,
chr7	148049562	148067768	-	905	1100	931	935	803	1107	1221	1001	911	958	1074	1093	995	1019	1007.29	88.5833	1.0926	1.0926	0.135999	1	NM_001177804	Sirt3	n/a
chr9	103327253	103382658	-	89	113	116	101	95	145	145	98	94	119	116	129	130	121	115.286	20.3333	1.19614	1.19614	0.136102	1	NM_001002896	Bfsp2	beaded filament structural protein 2, phakinin,beaded filament structural protein 2, phakinin,
chr3	69623462	69663818	-	33	49	51	43	23	92	109	36	41	53	49	31	83	91	54.8571	20.1667	1.46538	1.46538	0.136334	1	NM_133675	1110032A04Rik	hypothetical protein LOC66183,hypothetical protein LOC66183,
chr3	69623462	69663818	-	33	49	51	43	23	92	109	36	41	53	49	31	83	91	54.8571	20.1667	1.46538	1.46538	0.136334	1	NM_001164210	1110032A04Rik	n/a
chr18	38578628	38624060	+	6157	7876	6481	5943	4844	8058	8835	6807	6526	6672	6824	6591	7243	7370	6861.86	338.667	1.05079	1.05079	0.136395	1	NM_022996	Ndfip1	Nedd4 family interacting protein 1,Nedd4 family interacting protein 1,
chrX	131338682	131343760	-	2749	3526	2904	2672	2344	3555	3797	3039	2921	2990	3068	3189	3195	3167	3081.29	171.417	1.05746	1.05746	0.136741	1	NM_001166398	Armcx2	n/a
chr5	149996135	150027010	+	744	951	804	771	587	1035	1059	823	788	828	885	799	930	883	848	61.25	1.07534	1.07534	0.136787	1	NM_001115149	Uspl1	n/a
chrX	147417675	147451865	-	7979	9700	8205	7700	6078	10430	11031	8822	8037	8447	8841	8270	9375	9202	8713.43	486.667	1.05769	1.05769	0.136962	1	NM_198110	Gnl3l	guanine nucleotide binding protein-like 3,guanine nucleotide binding protein-like 3,
chrX	138739295	138740741	-	66	114	132	103	77	181	161	73	94	136	118	105	163	134	117.571	29	1.28713	1.28713	0.137027	1	NM_021487	Kcne1l	potassium voltage-gated channel, Isk-related
chr11	3807024	3814667	-	656	780	679	729	544	836	856	725	646	699	837	740	751	714	730.286	70.5	1.10217	1.10217	0.137457	1	NM_153142	Slc35e4	solute carrier family 35, member E4
chr11	87793027	87801035	-	17358	21338	19904	17189	14229	24002	24658	19191	17679	20491	19736	19361	21573	20569	19800	1189.42	1.06221	1.06221	0.138064	1	NM_026556	Dynll2	dynein light chain LC8-type 2,dynein light chain LC8-type 2,
chr9	106366291	106368271	-	443	457	413	421	353	572	554	490	379	425	483	480	514	462	461.857	53.4167	1.12384	1.12384	0.138121	1	NM_001159652	Gpr62	n/a
chr16	91270013	91272184	+	3509	4250	3396	3013	3271	4565	4966	3880	3521	3496	3460	4451	4103	4143	3864.86	406.917	1.11203	1.11203	0.138255	1	NM_016968	Olig1	oligodendrocyte transcription factor 1
chr11	102994666	103001222	+	203	221	254	207	187	327	305	224	183	261	238	254	294	254	244	37.3333	1.16766	1.16766	0.138525	1	NM_001130515	Hexim2	n/a
chr5	136559785	136587730	+	49	59	84	46	56	127	130	54	49	86	53	76	114	108	77.1429	24.75	1.39286	1.39286	0.139036	1	NM_001039103	Rasa4	RAS p21 protein activator 4 isoform 2
chr9	20472429	20532658	-	854	702	929	885	596	1298	1165	944	582	956	1016	811	1167	972	921.143	164.167	1.19843	1.19843	0.139236	1	NM_173777	Olfm2	olfactomedin 2
chr7	125668575	125676827	-	372	514	438	412	348	531	554	411	426	451	473	474	477	462	453.429	42.1667	1.09821	1.09821	0.13943	1	NM_009940	Coq7	demethyl-Q 7
chr9	57369038	57380233	+	2173	2713	2394	2115	1923	2811	3079	2403	2248	2465	2428	2617	2527	2568	2465.14	163	1.06872	1.06872	0.139626	1	NM_007747	Cox5a	cytochrome c oxidase, subunit Va
chr7	146038068	146074739	+	1262	1607	1271	1307	1011	1621	1706	1395	1331	1308	1501	1376	1457	1423	1398.71	94.5833	1.07034	1.07034	0.139739	1	NM_026391	Ppp2r2d	protein phosphatase 2A, regulatory subunit B,,protein phosphatase 2A, regulatory subunit B,,
chr8	90796301	90853861	+	92	140	177	96	91	418	229	102	116	182	110	124	376	191	171.571	66.9167	1.50188	1.50188	0.140034	1	NM_007406	Adcy7	adenylate cyclase 7
chr12	109444554	109513627	-	525	608	642	529	520	752	756	580	504	661	607	708	676	631	623.857	73.8333	1.12693	1.12693	0.140192	1	NM_001159910	Ccdc85c	n/a
chr9	57598517	57613667	-	618	742	709	624	548	865	861	683	615	730	716	746	777	718	712.143	63.25	1.09357	1.09357	0.140226	1	NM_007713	Clk3	CDC-like kinase 3,CDC-like kinase 3,
chr1	168323741	168339959	-	2132	2841	2486	2174	1720	3324	3238	2357	2354	2559	2496	2340	2988	2701	2542.14	207.917	1.0858	1.0858	0.140255	1	NM_001142948	Pogk	n/a
chr4	130348451	130382233	+	6255	7748	7056	6073	5743	8656	8514	6916	6420	7264	6973	7814	7780	7102	7181.29	550.583	1.08018	1.08018	0.140281	1	NM_011520	Sdc3	syndecan 3,syndecan 3,
chr3	68839215	68848664	-	759	944	694	800	525	1096	1063	839	782	714	919	714	985	887	834.286	97.9167	1.1258	1.1258	0.140336	1	NM_025863	Trim59	mouse RING finger 1,mouse RING finger 1,
chrX	147417675	147451836	-	7973	9695	8200	7696	6070	10412	11015	8815	8033	8442	8837	8259	9358	9188	8704.57	480.5	1.057	1.057	0.140388	1	NM_001168600	Gnl3l	n/a
chr9	103255431	103268110	-	651	864	787	681	562	935	1023	720	716	810	782	765	840	853	783.714	61.3333	1.08192	1.08192	0.140692	1	NM_175833	Cdv3	carnitine deficiency-associated gene expressed,carnitine deficiency-associated gene expressed,
chrX	108009803	108010889	+	47	63	60	66	39	97	80	52	52	62	76	53	87	67	64.1429	15.4167	1.27861	1.27861	0.140888	1	NM_008901	Pou3f4	POU domain, class 3, transcription factor 4
chr7	89797123	89926362	+	403	520	379	412	360	491	579	446	431	390	473	490	441	483	450.571	49.4167	1.11701	1.11701	0.14123	1	NM_175317	Eftud1	elongation factor Tu GTP binding domain,elongation factor Tu GTP binding domain,elongation factor Tu GTP binding domain,
chr4	129807461	129815795	-	23	28	30	31	17	64	45	25	23	31	36	23	58	38	33.4286	12.4167	1.47152	1.47152	0.141289	1	NM_001163027	Hcrtr1	n/a
chr13	20564961	20698394	+	1301	1348	1487	1280	819	2265	2415	1438	1117	1531	1470	1114	2036	2015	1531.57	296.75	1.21788	1.21788	0.14147	1	NM_198093	Elmo1	engulfment and cell motility 1 isoform 2,engulfment and cell motility 1 isoform 2,
chr7	30074338	30078409	+	205	260	265	206	198	366	328	227	215	273	237	269	329	274	260.571	38.9167	1.16329	1.16329	0.141904	1	NM_026731	Ppp1r14a	protein phosphatase 1, regulatory (inhibitor)
chr1	159388712	159418864	+	75	139	131	114	90	172	163	83	115	135	131	122	155	136	125.286	25	1.22523	1.22523	0.141911	1	NM_001033284	BC026585	hypothetical protein LOC226527
chr2	25036277	25038852	+	555	639	600	631	451	758	715	614	529	618	725	614	681	596	625.286	67	1.11414	1.11414	0.142626	1	NM_025980	Nrarp	Notch-regulated ankyrin repeat protein
chr10	99220338	99222292	-	673	794	647	598	613	845	948	744	658	666	687	834	759	791	734.143	78.4167	1.11376	1.11376	0.142656	1	NM_027945	Csl	citrate synthase-like protein
chr2	28303460	28311028	+	691	814	804	719	537	1022	1028	764	674	828	826	731	919	858	800	78.1667	1.10349	1.10349	0.142862	1	NM_001005420	Gm347	hypothetical protein LOC241289
chr9	71326244	71332765	-	4134	5620	4885	4406	3317	6018	6326	4571	4656	5029	5059	4513	5409	5277	4930.57	312.5	1.06576	1.06576	0.142876	1	NM_001164793	Grinl1a	n/a
chr19	4445907	4477143	-	702	1012	858	804	723	997	1034	776	838	883	923	984	896	863	880.429	84.1667	1.10112	1.10112	0.1432	1	NM_134164	Syt12	synaptotagmin XII
chr9	21528037	21554362	+	774	940	863	797	636	1005	1128	856	779	888	915	865	903	941	878.143	65	1.07729	1.07729	0.143218	1	NM_010700	Ldlr	low density lipoprotein receptor,low density lipoprotein receptor,low density lipoprotein receptor,low density lipoprotein receptor,
chr17	26336127	26338295	-	582	670	656	590	467	793	850	643	555	675	677	635	713	709	658.143	59.1667	1.09477	1.09477	0.14331	1	NM_008113	Arhgdig	Rho GDP dissociation inhibitor (GDI) gamma
chr5	149996135	150027010	+	746	954	806	773	588	1037	1059	825	790	830	888	800	932	883	849.714	60.75	1.07454	1.07454	0.143379	1	NM_001115153	Uspl1	n/a
chr4	148892349	148940546	+	927	1220	1071	936	783	1310	1387	1025	1011	1103	1075	1065	1177	1157	1087.57	72.1667	1.06897	1.06897	0.143563	1	NM_023465	Ctnnbip1	catenin, beta interacting protein 1,catenin, beta interacting protein 1,
chr11	114626702	114651889	+	92	92	67	85	89	118	108	102	76	69	98	121	106	90	94.5714	21.4167	1.26012	1.26012	0.143635	1	NM_001102615	Kif19a	kinesin family member 19A
chr7	72838302	72846799	+	435	551	559	459	377	706	698	481	457	575	527	513	635	582	538.571	59.9167	1.1188	1.1188	0.143644	1	NM_026795	Tm2d3	TM2 domain containing 3 isoform 1
chr12	106270898	106279120	+	742	944	819	768	689	1023	988	820	782	843	882	938	919	824	858.286	75.75	1.09294	1.09294	0.143849	1	NM_028419	Glrx5	glutaredoxin 5
chr3	84247946	84284351	-	109	106	139	113	67	225	249	121	88	143	130	91	202	208	140.429	40.4167	1.34446	1.34446	0.143921	1	NM_001033301	Fhdc1	hypothetical protein LOC229474,hypothetical protein LOC229474,
chr15	76488570	76490538	-	429	563	523	449	388	615	674	474	466	538	516	528	553	562	519.571	47.0833	1.09557	1.09557	0.144222	1	NM_180962	Cyhr1	cysteine and histidine rich 1 isoform 2,cysteine and histidine rich 1 isoform 2,
chr5	149996135	150027010	+	732	941	797	759	582	1021	1042	809	780	821	871	792	918	869	837.143	59.1667	1.07365	1.07365	0.144304	1	NM_001115150	Uspl1	n/a
chr19	45092624	45101594	+	1011	1132	1259	1120	914	1431	1408	1118	938	1296	1286	1244	1286	1175	1191.86	130.417	1.11672	1.11672	0.144399	1	NM_001130526	Lzts2	n/a
chrX	132373572	132379267	+	3771	4489	4291	3487	3010	6186	5695	4169	3719	4418	4004	4096	5560	4751	4388.14	500.75	1.12207	1.12207	0.144454	1	NM_001163017	Gprasp2	n/a
chr8	122147753	122159580	-	161	281	276	198	190	389	351	178	233	284	227	259	350	293	260.571	50.5833	1.21835	1.21835	0.144683	1	NM_025734	Kcng4	potassium voltage-gated channel, subfamily G,
chr5	121390508	121459527	-	8096	9851	8158	7205	7041	11106	10920	8951	8162	8399	8273	9580	9982	9109	8922.29	732	1.08608	1.08608	0.144808	1	NM_011286	Rph3a	rabphilin 3A,rabphilin 3A,
chrX	131338682	131343760	-	2755	3533	2915	2675	2344	3562	3802	3046	2927	3001	3071	3189	3202	3172	3086.86	167.167	1.05588	1.05588	0.144843	1	NM_001166397	Armcx2	n/a
chr7	89797123	89926362	+	403	520	379	411	359	491	579	446	431	390	472	488	441	483	450.143	48.6667	1.11523	1.11523	0.144855	1	NM_001159672	Eftud1	n/a
chr13	101421561	101426015	+	471	607	480	531	401	603	641	521	503	494	610	546	542	535	535.857	52.25	1.10326	1.10326	0.145122	1	NM_001015889	Taf9	TAF9 RNA polymerase II, TATA box binding protein
chrX	132373572	132379267	+	3784	4514	4304	3501	3020	6209	5711	4184	3740	4431	4020	4109	5581	4764	4404.14	500.167	1.12145	1.12145	0.145129	1	NM_001163016	Gprasp2	n/a
chr3	104804834	104855871	-	1048	1400	1172	1145	823	1479	1530	1159	1160	1207	1315	1120	1329	1276	1223.71	84.6667	1.07204	1.07204	0.14522	1	NM_001163332	Cttnbp2nl	n/a
chr15	97541449	97561836	-	24	27	30	24	12	58	98	27	22	31	28	16	52	82	36.8571	17.8333	1.66875	1.66875	0.145461	1	NM_001168693	Endou	n/a
chr19	45089665	45101594	+	1006	1129	1255	1116	911	1427	1399	1112	935	1292	1281	1240	1283	1167	1187.14	129.75	1.11658	1.11658	0.14645	1	NM_145503	Lzts2	leucine zipper, putative tumor suppressor 2,leucine zipper, putative tumor suppressor 2,leucine zipper, putative tumor suppressor 2,leucine zipper, putative tumor suppressor 2,
chr19	45089699	45101594	+	1006	1129	1255	1116	911	1427	1399	1112	935	1292	1281	1240	1283	1167	1187.14	129.75	1.11658	1.11658	0.14645	1	NM_001130525	Lzts2	n/a
chr7	6683451	6919931	+	1791	1808	1823	1642	1144	3012	2785	1980	1498	1877	1885	1557	2707	2323	1975.29	333	1.18655	1.18655	0.146481	1	NM_021323	Usp29	ubiquitin specific peptidase 29
chr17	25377114	25379743	+	205	254	228	209	185	291	304	227	210	235	240	252	262	254	240	28	1.125	1.125	0.146778	1	NM_001163718	0610007P22Rik	n/a
chr7	109416337	109585369	+	1918	2785	2278	2031	1831	2735	2862	2121	2307	2345	2332	2491	2458	2387	2348.71	159.333	1.07057	1.07057	0.146848	1	NM_009287	Stim1	stromal interaction molecule 1
chr11	43233751	43239483	-	356	583	426	419	333	595	586	394	483	439	481	453	535	489	467.714	50.8333	1.11588	1.11588	0.146907	1	NM_013917	Pttg1	pituitary tumor-transforming 1
chr10	6190410	6373466	-	252	305	237	229	203	372	360	279	253	244	263	276	334	300	278.429	34.5833	1.1337	1.1337	0.147054	1	NM_001170786	Mthfd1l	n/a
chr11	80295628	80593527	-	620	864	795	660	559	962	1022	685	716	818	758	761	865	853	779.429	69.5833	1.09407	1.09407	0.147192	1	NM_177390	Myo1d	myosin ID,myosin ID,
chr12	88438480	88443489	-	121	75	90	125	51	217	166	134	62	93	144	69	195	138	119.286	40.1667	1.41696	1.41696	0.147569	1	NM_022414	Ngb	neuroglobin
chr17	56109904	56116040	+	237	215	300	235	187	439	374	262	178	309	270	254	395	312	282.857	58.0833	1.23264	1.23264	0.147578	1	NM_001159523	Shd	n/a
chr8	73898017	73905851	-	731	1031	929	838	766	1064	1074	808	854	956	962	1042	956	896	924.857	91.3333	1.10466	1.10466	0.147939	1	NM_010150	Nr2f6	nuclear receptor subfamily 2, group F, member 6
chr3	104804834	104855871	-	1045	1398	1170	1140	821	1478	1526	1155	1158	1204	1309	1117	1328	1273	1220.57	84.4167	1.07201	1.07201	0.148151	1	NM_001163333	Cttnbp2nl	n/a
chr14	111147799	111154371	-	67	53	55	36	17	169	260	74	44	57	41	23	152	217	86.8571	49.9167	1.85571	1.85571	0.148662	1	NM_175499	Slitrk6	neuronal transmembrane protein Slitrk6
chr17	56109904	56116040	+	236	215	300	235	186	439	373	261	178	309	270	253	395	311	282.429	57.9167	1.23229	1.23229	0.148892	1	NM_009168	Shd	src homology 2 domain-containing transforming,src homology 2 domain-containing transforming,
chr19	9041530	9052670	+	330	484	427	382	309	517	539	365	401	440	439	420	465	450	425.714	41.5	1.10323	1.10323	0.148982	1	NM_026007	Eef1g	eukaryotic translation elongation factor 1
chr1	134195202	134203934	+	329	250	427	360	181	763	600	364	207	440	413	246	686	501	408.143	124.5	1.36944	1.36944	0.149035	1	NM_144810	Klhdc8a	kelch domain containing 8A
chr10	120700877	120748245	-	1882	2105	2026	1963	1408	2478	2607	2081	1744	2086	2254	1916	2227	2175	2069	172.667	1.08763	1.08763	0.149081	1	NM_029057	Tbc1d30	n/a
chrX	132373572	132379267	+	3803	4529	4325	3512	3029	6233	5735	4205	3752	4453	4032	4121	5602	4784	4421.29	498.083	1.12041	1.12041	0.149397	1	NM_001163015	Gprasp2	n/a
chr9	49323243	49607174	-	5026	6546	5681	4742	4618	7418	7092	5557	5424	5849	5445	6284	6667	5916	5877.43	468	1.08342	1.08342	0.149673	1	NM_010875	Ncam1	neural cell adhesion molecule 1 isoform 2
chrX	83992581	85360962	-	205	290	200	203	170	301	355	227	240	206	233	231	271	296	243.429	33.4167	1.14896	1.14896	0.149677	1	NM_001160403	Il1rapl1	n/a
chr3	104804834	104856064	-	1048	1400	1171	1144	821	1479	1530	1159	1160	1206	1314	1117	1329	1276	1223	84	1.07149	1.07149	0.149763	1	NM_030249	Cttnbp2nl	CTTNBP2 N-terminal like,CTTNBP2 N-terminal like,
chr4	125939648	125953127	+	924	1175	1069	911	813	1260	1382	1022	974	1101	1046	1106	1133	1153	1076.43	77.1667	1.07475	1.07475	0.149827	1	NM_013718	Trappc3	trafficking protein particle complex 3
chr7	148380028	148395954	+	62	72	66	62	78	83	96	69	60	68	71	106	75	80	75.5714	17.3333	1.26396	1.26396	0.150211	1	NM_001172064	Lrrc56	n/a
chr18	57628139	57637788	+	132	62	96	164	29	193	303	146	51	99	188	39	173	253	135.571	64.5833	1.65456	1.65456	0.150327	1	NM_001134697	Ctxn3	n/a
chr2	32251409	32258260	+	498	655	642	540	526	725	749	551	543	661	620	716	652	625	624	68.25	1.11667	1.11667	0.150755	1	NM_133783	Ptges2	prostaglandin E synthase 2
chr17	25855974	25864360	-	62	66	69	69	51	96	99	69	55	71	79	69	86	83	73.1429	14.25	1.21923	1.21923	0.151102	1	NM_145409	Chtf18	CTF18, chromosome transmission fidelity factor
chr11	113588163	113612474	-	1053	1362	1272	1148	915	1498	1503	1164	1128	1310	1318	1245	1346	1254	1252.14	90.0833	1.07503	1.07503	0.151716	1	NM_020006	Cdc42ep4	CDC42 effector protein (Rho GTPase binding) 4,CDC42 effector protein (Rho GTPase binding) 4,
chr8	114464617	114476480	+	179	304	213	209	210	293	296	198	252	219	240	286	263	247	243.571	36	1.16143	1.16143	0.151895	1	NM_026693	Gabarapl2	gamma-aminobutyric acid (GABA-A)
chr5	35925708	35956450	+	609	802	732	679	496	926	904	673	664	754	780	675	832	754	733.143	63.25	1.09075	1.09075	0.152079	1	NM_030721	Acox3	acyl-Coenzyme A oxidase 3, pristanoyl,acyl-Coenzyme A oxidase 3, pristanoyl,acyl-Coenzyme A oxidase 3, pristanoyl,
chr8	34496796	34527941	+	609	756	621	671	492	805	797	673	626	639	770	669	724	665	680.857	61	1.09443	1.09443	0.152096	1	NM_001098233	Purg	purine-rich element binding protein G isoform b
chr4	11885331	11892860	-	2073	2458	2019	1963	1282	3079	4308	2292	2037	2079	2254	1744	2767	3594	2395.29	453.75	1.21243	1.21243	0.152216	1	NM_001098231	Pdp1	protein phosphatase 2C, magnesium dependent,
chr8	94881694	94885355	+	7	10	26	7	3	79	64	8	8	27	8	4	71	53	25.5714	19.6667	2.37209	2.37209	0.152708	1	NM_018826	Irx5	Iroquois related homeobox 5
chr4	11885331	11893597	-	2094	2493	2045	1994	1299	3108	4322	2315	2066	2105	2290	1768	2794	3605	2420.43	452.25	1.20918	1.20918	0.152736	1	NM_001033453	Pdp1	protein phosphatase 2C, magnesium dependent,
chr4	11885331	11893597	-	2094	2493	2045	1994	1299	3108	4322	2315	2066	2105	2290	1768	2794	3605	2420.43	452.25	1.20918	1.20918	0.152736	1	NM_001098230	Pdp1	protein phosphatase 2C, magnesium dependent,
chr7	20091152	20093680	-	202	261	238	227	188	276	313	223	216	245	261	256	248	261	244.286	28.5	1.125	1.125	0.153569	1	NM_177692	Bloc1s3	reduced pigmentation protein
chr4	118906433	118921582	+	67	117	90	105	63	126	131	74	97	93	121	86	113	109	99	19.25	1.21875	1.21875	0.153793	1	NM_001042411	Lepre1	leprecan 1 isoform 3
chr11	43588107	43649834	-	116	154	186	110	93	286	385	128	128	191	126	127	257	321	182.571	58.75	1.3943	1.3943	0.153877	1	NM_007416	Adra1b	adrenergic receptor, alpha 1b,adrenergic receptor, alpha 1b,adrenergic receptor, alpha 1b,
chr1	186720302	186823428	-	1509	1984	1748	1488	1307	2171	2198	1668	1644	1800	1709	1778	1951	1834	1769.14	114	1.0669	1.0669	0.154169	1	NM_145515	Mark1	MAP/microtubule affinity-regulating kinase 1
chr4	148919225	148940546	+	892	1190	1053	919	755	1269	1358	986	986	1084	1055	1027	1141	1133	1058.86	70.3333	1.06904	1.06904	0.154201	1	NM_001141930	Ctnnbip1	n/a
chr1	111880313	112035578	+	148	117	222	202	73	339	362	164	97	229	232	99	305	302	204	71.1667	1.43571	1.43571	0.154236	1	NM_172853	Cdh7	cadherin 7, type 2,cadherin 7, type 2,
chr13	101421297	101426015	+	467	640	487	541	410	607	659	516	530	501	621	558	546	550	546	53.0833	1.10294	1.10294	0.154415	1	NM_027139	Taf9	TAF9 RNA polymerase II, TATA box binding protein,TAF9 RNA polymerase II, TATA box binding protein,
chr1	174271340	174304216	+	6114	7414	8003	6099	4766	11293	10918	6760	6143	8239	7003	6485	10150	9108	7698.29	1139.17	1.16165	1.16165	0.154543	1	NM_001039484	Kcnj10	potassium inwardly-rectifying channel J10
chr8	81552335	81717665	+	1408	1638	1392	1390	1134	1742	1830	1557	1357	1433	1596	1543	1566	1527	1511.29	109	1.07522	1.07522	0.15473	1	NM_178267	Zfp827	hypothetical protein LOC622675,hypothetical protein LOC622675,hypothetical protein LOC622675,hypothetical protein LOC622675,
chr2	25428950	25430391	-	351	488	494	409	351	544	601	388	404	509	470	478	489	501	462.714	50.8333	1.11722	1.11722	0.154784	1	NM_029293	Phpt1	phosphohistidine phosphatase
chr5	34338632	34348565	+	9816	11937	11378	9583	8496	14598	13426	10853	9890	11714	11003	11560	13121	11200	11334.4	902	1.08337	1.08337	0.154811	1	NM_001001985	Nat8l	N-acetyltransferase 8-like
chr6	145882666	145913745	+	417	597	555	465	377	698	700	461	495	571	534	513	627	584	540.714	55.5	1.10904	1.10904	0.154831	1	NM_010656	Sspn	sarcospan
chr1	33908896	33964466	-	2618	2970	2968	2516	1720	5034	4432	2895	2461	3056	2889	2340	4525	3697	3123.29	558.75	1.19927	1.19927	0.155475	1	NM_177235	Bend6	hypothetical protein LOC320705,hypothetical protein LOC320705,hypothetical protein LOC320705,
chr4	141658304	141766123	-	611	697	631	524	486	919	921	676	577	650	602	661	826	768	680	79.9167	1.12599	1.12599	0.15559	1	NM_144531	9030409G11Rik	hypothetical protein LOC71529
chr7	72838302	72846799	+	441	561	565	465	380	709	704	488	465	582	534	517	637	587	544.286	57.0833	1.11156	1.11156	0.155772	1	NM_178056	Tm2d3	TM2 domain containing 3 isoform 2
chr5	31594618	31598250	-	1598	2089	1956	1659	1386	2340	2368	1767	1731	2014	1905	1886	2103	1975	1911.57	129.917	1.07071	1.07071	0.155868	1	NM_022424	Fndc4	fibronectin type III domain containing 4,fibronectin type III domain containing 4,
chr11	107596093	107655778	-	186	187	187	163	162	264	255	206	155	193	187	220	237	213	201.571	29.5833	1.1602	1.1602	0.155919	1	NM_019431	Cacng4	voltage-dependent calcium channel gamma-4
chr14	67421700	67487437	-	10570	12440	11058	12319	8214	13664	13496	11686	10307	11384	14145	11177	12281	11258	11748.3	1089.58	1.09793	1.09793	0.156209	1	NM_009955	Dpysl2	dihydropyrimidinase-like 2
chr9	57351908	57353254	+	217	293	322	279	207	389	360	240	243	331	320	282	350	300	295.143	41.6667	1.15356	1.15356	0.156243	1	NM_133982	Rpp25	ribonuclease P 25kDa subunit
chr10	85484673	85511073	+	520	651	568	508	449	721	736	575	539	585	583	611	648	614	593.571	47.6667	1.08417	1.08417	0.156328	1	NM_153195	Fbxo7	F-box only protein 7,F-box only protein 7,F-box only protein 7,
chr11	94189314	94200823	+	1136	1511	1268	1179	915	1556	1665	1256	1252	1305	1354	1245	1399	1389	1314.29	75.75	1.0596	1.0596	0.156374	1	NM_146024	Ankrd40	ankyrin repeat domain 40 isoform 2
chrX	130797022	130811523	-	44	54	51	50	38	83	74	49	45	53	57	52	75	62	56.1429	12.5	1.2551	1.2551	0.15686	1	NM_001167995	Trmt2b	n/a
chr14	56357858	56364521	-	903	1157	1038	873	826	1251	1329	998	959	1069	1002	1124	1124	1109	1055	81.0833	1.08039	1.08039	0.15689	1	NM_026819	Dhrs1	dehydrogenase/reductase (SDR family) member 1
chr11	3883638	3899331	+	250	269	235	239	208	328	319	276	223	242	274	283	295	266	265.571	32.5	1.13158	1.13158	0.156938	1	NM_001177703	Gal3st1	n/a
chr11	100270063	100276133	-	229	366	296	265	241	359	404	253	303	305	304	328	323	337	307.571	36	1.12544	1.12544	0.157082	1	NM_176830	1110036O03Rik	synaptonemal complex protein SC65
chr12	26991662	27100121	-	792	973	819	767	610	1086	1123	876	806	843	881	830	976	937	878.429	64.3333	1.07644	1.07644	0.157228	1	NM_080563	Rnf144a	ring finger protein 144
chr15	85969532	86016571	-	1702	2050	2087	1699	1421	2578	2595	1882	1699	2149	1951	1934	2317	2165	2013.86	181.75	1.09516	1.09516	0.157309	1	NM_145475	Cerk	ceramide kinase,ceramide kinase,
chr3	75320411	75360721	-	269	364	282	321	204	367	431	297	302	290	369	278	330	360	318	37.9167	1.12795	1.12795	0.157508	1	NM_019745	Pdcd10	programmed cell death 10
chr17	33822656	33855615	-	765	943	875	738	726	1069	1077	846	781	901	847	988	961	898	888.857	80.8333	1.09593	1.09593	0.15762	1	NM_145486	March2	membrane-associated ring finger (C3HC4) 2,membrane-associated ring finger (C3HC4) 2,membrane-associated ring finger (C3HC4) 2,
chr9	103255432	103268110	-	714	956	870	746	613	1039	1122	789	792	896	857	834	934	936	862.571	64.5833	1.07822	1.07822	0.1578	1	NM_001134426	Cdv3	n/a
chr11	87983066	88007641	+	525	648	655	536	482	787	786	580	537	674	615	656	707	656	632.143	61.5	1.10302	1.10302	0.157831	1	NM_001172099	Cuedc1	n/a
chr5	34537542	34630973	-	651	711	681	624	584	877	821	720	589	701	716	795	788	685	713.429	76	1.11343	1.11343	0.157841	1	NM_001015039	Zfyve28	zinc finger, FYVE domain containing 28
chrX	131338682	131343760	-	2768	3550	2927	2679	2353	3577	3812	3060	2941	3013	3076	3202	3215	3180	3098.14	163.583	1.05444	1.05444	0.157979	1	NM_026139	Armcx2	armadillo repeat containing, X-linked 2,armadillo repeat containing, X-linked 2,armadillo repeat containing, X-linked 2,
chr9	103111205	103132616	-	6649	9390	8641	6883	5581	11631	11926	7351	7780	8896	7903	7594	10454	9948	8560.86	965.75	1.12058	1.12058	0.158031	1	NM_133977	Trf	transferrin,transferrin,
chr5	121580541	121641406	-	5957	7836	6876	5920	5108	8159	8534	6586	6492	7079	6797	6950	7333	7119	6908	330.75	1.04923	1.04923	0.15812	1	NM_001109992	Ptpn11	n/a
chr4	62160087	62163234	-	83	102	115	113	102	126	122	92	85	118	130	139	113	102	111.286	22.6667	1.23051	1.23051	0.158292	1	NM_024257	Hdhd3	haloacid dehalogenase-like hydrolase domain
chr1	193130675	193141997	-	525	705	714	616	515	815	798	580	584	735	707	701	733	666	672.286	68.75	1.10861	1.10861	0.158403	1	NM_025424	Nenf	neuron derived neurotrophic factor
chr6	125640436	125990144	+	170	83	75	189	112	136	171	188	69	77	217	152	122	143	138.286	47.1667	1.42365	1.42365	0.158689	1	NM_153589	Ano2	transmembrane protein 16B
chr12	26991662	27100121	-	795	977	821	768	612	1094	1126	879	809	845	882	833	983	939	881.429	64.9167	1.07689	1.07689	0.158902	1	NM_001081977	Rnf144a	ring finger protein 144
chr11	82202401	82259829	+	271	294	448	292	258	635	515	300	244	461	335	351	571	430	384.571	86.75	1.25896	1.25896	0.158963	1	NM_023438	Tmem132e	transmembrane protein 132E
chr12	103793178	103803237	+	2854	3237	3391	2673	2535	4490	3991	3155	2682	3491	3069	3449	4036	3329	3315.86	361.417	1.11624	1.11624	0.15903	1	NM_007693	Chga	chromogranin A
chr11	84645862	84684240	-	2056	2767	2242	2082	1672	2938	2878	2273	2293	2308	2391	2275	2641	2401	2368.86	135.667	1.05921	1.05921	0.159083	1	NM_153144	Ggnbp2	zinc finger protein 403,zinc finger protein 403,zinc finger protein 403,
chr5	121580541	121641406	-	5961	7841	6885	5926	5111	8163	8542	6591	6497	7088	6804	6954	7337	7126	6913.86	329.917	1.04906	1.04906	0.159336	1	NM_011202	Ptpn11	protein tyrosine phosphatase, non-receptor type,protein tyrosine phosphatase, non-receptor type,protein tyrosine phosphatase, non-receptor type,
chr4	116309114	116324256	-	4886	6644	5504	5042	4267	6604	6775	5402	5505	5666	5789	5806	5936	5652	5679.43	271.417	1.04913	1.04913	0.159711	1	NM_021473	Akr1a4	aldo-keto reductase family 1, member A4,aldo-keto reductase family 1, member A4,
chr1	181598361	181617315	+	1110	1515	1330	1204	876	1731	1751	1227	1255	1369	1382	1192	1556	1461	1348.86	114.083	1.08887	1.08887	0.159978	1	NM_178653	Sccpdh	saccharopine dehydrogenase (putative)
chr13	58907956	59038392	+	12251	15868	14140	12457	9639	17319	18434	13545	13147	14557	14303	13115	15567	15377	14230.1	840.833	1.06115	1.06115	0.160378	1	NM_008745	Ntrk2	neurotrophic tyrosine kinase, receptor, type 2,neurotrophic tyrosine kinase, receptor, type 2,
chr2	121332458	121370595	+	77	83	60	88	45	118	114	85	69	62	101	61	106	95	82.7143	18.75	1.26042	1.26042	0.160577	1	NM_030234	Wdr76	WD repeat domain 76,WD repeat domain 76,
chr15	76527193	76530105	+	193	239	250	203	208	328	275	213	198	257	233	283	295	229	244	37.3333	1.16766	1.16766	0.160789	1	NM_182805	Gpt	glutamic pyruvic transaminase 1, soluble
chr7	133995946	134004977	-	362	452	420	375	351	482	529	400	374	432	431	478	433	441	427	43.75	1.10883	1.10883	0.161109	1	NM_153580	Ino80e	coiled-coil domain containing 95
chr19	59047847	59150559	-	1027	1381	1110	1049	786	1469	1600	1135	1144	1143	1204	1069	1320	1335	1192.86	91.3333	1.08007	1.08007	0.162359	1	NM_001114312	4930506M07Rik	n/a
chr11	21456694	21471937	-	11355	14786	12662	11159	9020	15585	16582	12554	12251	13035	12813	12273	14008	13832	12966.6	618.167	1.04901	1.04901	0.162428	1	NM_008618	Mdh1	malate dehydrogenase 1, NAD (soluble)
chr7	141457944	141568511	-	113	155	128	124	103	173	184	125	128	132	142	140	155	153	139.286	19.1667	1.14935	1.14935	0.162466	1	NM_001081331	D7Ertd443e	hypothetical protein LOC71007
chr5	112766410	112772060	-	305	372	329	325	289	388	420	337	308	339	373	393	349	350	349.857	38.25	1.11662	1.11662	0.162992	1	NM_027323	Srrd	sensitivity to red light reduced-like,sensitivity to red light reduced-like,
chr19	10257377	10271360	+	5755	7818	7056	6111	4821	8162	8996	6363	6478	7264	7017	6560	7336	7504	6931.71	402.583	1.06007	1.06007	0.163053	1	NM_146094	Fads1	delta-5 desaturase,delta-5 desaturase,
chr8	13159134	13175338	+	6111	8483	7367	6571	4939	9261	9471	6756	7028	7584	7545	6720	8324	7901	7408.29	499.833	1.07018	1.07018	0.163266	1	NM_010684	Lamp1	lysosomal membrane glycoprotein 1,lysosomal membrane glycoprotein 1,
chr7	137676040	137690895	-	573	784	648	576	490	828	876	634	650	667	661	667	744	731	679.143	50.4167	1.07752	1.07752	0.163364	1	NM_001162855	Nsmce4a	n/a
chr9	102620133	102635747	+	540	759	763	629	455	909	1089	597	629	785	722	619	817	908	725.286	96.1667	1.14346	1.14346	0.163413	1	NM_019764	Amotl2	angiomotin like 2,angiomotin like 2,angiomotin like 2,
chr2	167123944	167174678	-	1318	1570	1442	1321	1109	1824	1720	1457	1301	1485	1517	1509	1639	1435	1477.57	110.667	1.07825	1.07825	0.163599	1	NM_019835	B4galt5	UDP-Gal:betaGlcNAc beta
chr6	115195633	115201867	-	535	730	611	584	421	768	852	592	605	629	671	573	690	711	638.714	52.5833	1.08639	1.08639	0.163628	1	NM_080639	Timp4	tissue inhibitor of metalloproteinase 4,tissue inhibitor of metalloproteinase 4,
chr5	139493257	139605706	-	12152	14058	12856	11856	10354	15724	15555	13435	11648	13235	13613	14088	14133	12976	13304	929.833	1.0728	1.0728	0.164138	1	NM_008923	Prkar1b	protein kinase, cAMP dependent regulatory, type
chr7	73007021	73195272	+	762	973	767	810	674	973	989	842	806	790	930	917	875	825	855	74.0833	1.09116	1.09116	0.164183	1	NM_011048	Pcsk6	n/a
chr10	73284614	74097510	+	151	184	184	182	111	290	230	167	152	189	209	151	261	192	188.714	33.9167	1.2003	1.2003	0.164189	1	NM_001142739	Pcdh15	n/a
chr10	73284614	74097510	+	151	184	184	182	111	290	230	167	152	189	209	151	261	192	188.714	33.9167	1.2003	1.2003	0.164189	1	NM_001142741	Pcdh15	n/a
chr11	102660791	102666333	-	77	113	117	98	62	165	189	85	94	120	113	84	148	158	114.571	26.0833	1.26171	1.26171	0.164264	1	NM_008122	Gjc1	gap junction membrane channel protein alpha 7,gap junction membrane channel protein alpha 7,gap junction membrane channel protein alpha 7,gap junction membrane channel protein alpha 7,
chr3	88383592	88392335	+	837	1087	832	907	747	981	1188	925	901	857	1041	1016	882	991	944.714	88.1667	1.09858	1.09858	0.164502	1	NM_025448	Ssr2	signal sequence receptor, beta,signal sequence receptor, beta,
chr19	42149428	42160860	-	1028	1442	1182	1129	1018	1334	1520	1137	1195	1217	1296	1385	1199	1268	1242.43	104	1.08791	1.08791	0.165438	1	NM_198108	Morn4	hypothetical protein LOC226123,hypothetical protein LOC226123,
chr12	112213562	112217231	-	186	247	277	233	190	333	298	206	205	285	268	259	299	249	253	36.75	1.15841	1.15841	0.165696	1	NM_175207	Ankrd9	ankyrin repeat domain 9,ankyrin repeat domain 9,
chrX	8469478	8472102	+	1150	1318	1274	1175	829	1912	1622	1271	1092	1312	1349	1128	1719	1353	1317.71	162.25	1.13245	1.13245	0.165713	1	NM_175327	B630019K06Rik	hypothetical protein LOC102941
chr10	73284614	74097510	+	151	185	186	184	111	290	232	167	153	191	211	151	261	194	189.714	33.9167	1.19912	1.19912	0.165747	1	NM_001142736	Pcdh15	n/a
chr10	73284614	74097510	+	151	185	186	184	111	290	232	167	153	191	211	151	261	194	189.714	33.9167	1.19912	1.19912	0.165747	1	NM_001142735	Pcdh15	n/a
chr10	73284614	74097510	+	151	185	186	184	111	290	232	167	153	191	211	151	261	194	189.714	33.9167	1.19912	1.19912	0.165747	1	NM_023115	Pcdh15	protocadherin 15,protocadherin 15,protocadherin 15,protocadherin 15,protocadherin 15,protocadherin 15,protocadherin 15,protocadherin 15,
chr10	73284614	74097510	+	151	185	186	184	111	290	232	167	153	191	211	151	261	194	189.714	33.9167	1.19912	1.19912	0.165747	1	NM_001142740	Pcdh15	n/a
chr14	35183459	35187855	-	57	68	87	68	44	138	125	63	56	90	78	60	124	104	82.1429	21.8333	1.3134	1.3134	0.165814	1	NM_011430	Sncg	synuclein, gamma
chr8	37552244	37576067	+	261	304	248	274	216	310	364	289	252	255	315	294	279	304	284	32.6667	1.12312	1.12312	0.165922	1	NM_176952	6430573F11Rik	hypothetical protein LOC319582,hypothetical protein LOC319582,hypothetical protein LOC319582,
chr11	96678727	96685327	-	8116	11008	9704	8527	7148	11338	11577	8973	9121	9990	9791	9726	10191	9657	9635.57	479.917	1.05127	1.05127	0.166011	1	NM_001130453	Nfe2l1	n/a
chr11	102660791	102681000	-	77	112	116	96	62	166	186	85	93	119	110	84	149	155	113.571	25.5	1.25758	1.25758	0.166032	1	NM_001159383	Gjc1	n/a
chr5	134833530	134932132	-	239	341	340	269	222	456	424	264	283	350	309	302	410	354	324.571	44.75	1.14967	1.14967	0.166498	1	NM_001081465	Gtf2ird1	general transcription factor II I repeat
chr11	96678727	96685441	-	8114	11002	9704	8523	7146	11337	11575	8971	9116	9990	9786	9723	10190	9656	9633.14	479.75	1.05126	1.05126	0.166503	1	NM_001130451	Nfe2l1	n/a
chr2	63815417	63936064	-	54	66	81	54	31	177	159	60	55	83	62	42	159	133	84.8571	33	1.5	1.5	0.166518	1	NM_021716	Fign	fidgetin
chr13	105937573	106083094	-	223	283	245	217	180	337	361	247	234	252	249	245	303	301	261.571	30.1667	1.12347	1.12347	0.167012	1	NM_027934	Rnf180	ring finger protein 180
chr6	91106808	91124677	+	3783	4309	4307	3635	3059	5406	5313	4183	3570	4434	4174	4162	4859	4432	4259.14	344.417	1.08478	1.08478	0.167172	1	NM_144919	Hdac11	histone deacetylase 11
chr6	128349783	128358953	+	421	437	462	398	332	605	597	465	362	476	457	452	544	498	464.857	53.4167	1.12299	1.12299	0.167542	1	NM_021717	Nrip2	nuclear receptor interacting protein 2
chr14	47502639	47725492	+	1041	1253	1444	1146	789	2031	1868	1151	1038	1487	1316	1074	1825	1558	1349.86	217.917	1.17784	1.17784	0.167777	1	NM_028966	Samd4	sterile alpha motif domain containing 4 isoform,sterile alpha motif domain containing 4 isoform,sterile alpha motif domain containing 4 isoform,
chr5	124566116	124568204	+	675	770	695	636	534	876	942	746	638	715	730	727	787	786	732.714	57.8333	1.08266	1.08266	0.167889	1	NM_144509	Arl6ip4	ADP-ribosylation factor-like 6 interacting
chr15	99869094	100049904	+	2392	3050	2674	2422	1964	3444	3239	2645	2527	2753	2781	2672	3096	2702	2739.43	171.083	1.06476	1.06476	0.168275	1	NM_001159361	Dip2b	n/a
chrX	7339786	7352328	+	768	933	791	773	668	1034	972	849	773	814	888	909	929	811	853.286	72.25	1.08898	1.08898	0.168361	1	NM_001105196	Tcfe3	n/a
chr14	47502639	47725492	+	1052	1262	1454	1156	796	2044	1877	1163	1046	1497	1327	1083	1837	1566	1359.86	217.917	1.1764	1.1764	0.168732	1	NM_001037221	Samd4	sterile alpha motif domain containing 4 isoform,sterile alpha motif domain containing 4 isoform,
chrX	7461369	7471618	+	354	429	371	380	304	453	479	391	355	382	436	414	407	400	397.857	38.25	1.10173	1.10173	0.168758	1	NM_078484	Slc35a2	solute carrier family 35, member A2 isoform 1
chr1	36568720	36585082	+	847	1050	939	822	750	1127	1195	936	870	967	944	1021	1013	997	964	69.4167	1.0751	1.0751	0.168936	1	NM_001039551	Cnnm3	cyclin M3 isoform 2
chr7	148380028	148395954	+	60	69	65	60	76	78	94	66	57	67	69	103	70	78	72.8571	16.6667	1.26316	1.26316	0.169181	1	NM_001172065	Lrrc56	n/a
chr10	84218792	84369281	+	383	432	421	372	265	587	665	423	358	433	427	361	528	555	440.714	63.0833	1.15589	1.15589	0.169247	1	NM_001024918	Rfx4	regulatory factor X, 4 isoform 1
chr17	24830135	24833101	-	318	396	343	318	269	440	457	352	328	353	365	366	395	381	362.857	32.4167	1.09414	1.09414	0.169467	1	NM_023040	Gfer	growth factor, erv1 (S. cerevisiae)-like
chr9	103255431	103268110	-	717	961	870	746	613	1040	1122	793	796	896	857	834	935	936	863.857	62.1667	1.07505	1.07505	0.16952	1	NM_175565	Cdv3	carnitine deficiency-associated gene expressed,carnitine deficiency-associated gene expressed,carnitine deficiency-associated gene expressed,
chr12	101202708	101300891	+	268	349	277	236	250	381	431	296	289	285	271	340	342	360	311.857	38.25	1.1319	1.1319	0.169577	1	NM_001164427	Kcnk13	n/a
chrX	131743225	131745226	-	784	1029	790	791	731	1010	1051	867	853	813	908	995	908	877	888.714	77.6667	1.09199	1.09199	0.169642	1	NM_025355	Tceal6	transcription elongation factor A (SII)-like 6
chr15	102038697	102046032	+	1372	1878	1627	1445	1219	2035	1939	1517	1556	1675	1659	1659	1829	1617	1644.57	108.333	1.06845	1.06845	0.16973	1	NM_153194	Zfp740	zinc finger protein 740
chr7	146767118	146768696	-	269	287	238	212	248	360	366	297	238	245	243	337	324	305	284.143	42.25	1.1625	1.1625	0.169746	1	NM_183248	Nkx6-2	NK6 transcription factor related, locus 2
chr2	93820790	93850887	-	94	107	91	114	72	136	125	104	89	94	131	98	122	104	106	18.0833	1.18902	1.18902	0.169757	1	NM_026944	Alkbh3	alkB, alkylation repair homolog 3,alkB, alkylation repair homolog 3,
chr1	137268032	137271640	-	1304	1635	1571	1370	1308	1714	1871	1442	1355	1617	1573	1780	1541	1561	1552.71	142.417	1.09679	1.09679	0.169763	1	NM_175259	Shisa4	transmembrane protein 58
chr7	133991066	133996219	+	578	608	578	512	445	846	773	639	504	595	588	605	760	645	619.429	70.1667	1.12112	1.12112	0.170709	1	NM_010069	Doc2a	double C2, alpha
chr11	96678727	96685327	-	8062	10925	9628	8460	7081	11254	11480	8913	9052	9912	9714	9635	10115	9576	9559.57	467.667	1.05033	1.05033	0.171421	1	NM_001130454	Nfe2l1	n/a
chr2	131818586	131855724	-	1795	2373	2127	1856	1470	2547	2707	1985	1966	2190	2131	2000	2289	2258	2117	122.5	1.05984	1.05984	0.171496	1	NM_175445	Rassf2	Ras association (RalGDS/AF-6) domain family 2
chr5	111202685	111209634	-	276	335	283	286	233	354	388	305	278	291	328	317	318	324	308.714	30.4167	1.10441	1.10441	0.171501	1	NM_001025562	Pus1	pseudouridine synthase 1 isoform 3,pseudouridine synthase 1 isoform 3,
chr11	62387987	62413807	+	285	329	328	327	228	385	414	315	273	338	375	310	346	345	328.857	35.3333	1.11447	1.11447	0.171687	1	NM_011706	Trpv2	transient receptor potential cation channel,
chr2	113616469	113669248	-	3036	3498	3250	2983	2369	4006	4073	3357	2898	3346	3425	3223	3601	3398	3321.14	211.417	1.06606	1.06606	0.171866	1	NM_009162	Scg5	secretory granule neuroendocrine protein 1, 7B2
chr11	96678727	96685441	-	8060	10919	9628	8456	7079	11253	11478	8911	9047	9912	9709	9632	10114	9575	9557.14	467.5	1.05032	1.05032	0.17193	1	NM_001130452	Nfe2l1	n/a
chr13	34271026	34437051	-	1838	2332	2084	1867	1410	2741	2710	2032	1932	2145	2144	1919	2464	2261	2128.14	160.667	1.0789	1.0789	0.171972	1	NM_001033167	Slc22a23	hypothetical protein LOC73102,hypothetical protein LOC73102,
chr19	15979621	15999515	-	2375	3001	2464	2335	1852	3168	3223	2626	2486	2537	2681	2520	2847	2689	2626.57	134.583	1.05278	1.05278	0.172087	1	NM_177420	Psat1	phosphoserine aminotransferase 1,phosphoserine aminotransferase 1,phosphoserine aminotransferase 1,
chr9	110207695	110224606	+	174	215	202	182	170	218	299	192	178	208	209	231	196	249	209	28.5833	1.14836	1.14836	0.172108	1	NM_001081381	2610002I17Rik	transmembrane protein 103
chr5	22252010	22781414	+	677	695	721	605	383	1285	1309	749	576	742	695	521	1155	1092	790	176.75	1.25653	1.25653	0.172123	1	NM_029990	Lhfpl3	n/a
chr1	97523819	97564171	-	138	178	152	147	121	201	212	153	147	156	169	165	181	177	164	21	1.13816	1.13816	0.17253	1	NM_001159745	St8sia4	n/a
chr7	25267041	25289552	+	3444	3801	3942	3266	2812	4730	4992	3808	3149	4058	3750	3826	4251	4164	3858	326.083	1.08881	1.08881	0.172793	1	NM_153112	Cadm4	cell adhesion molecule 4
chr11	62062485	62079954	+	59	125	118	119	66	135	172	65	104	121	137	90	121	143	111.571	26.0833	1.26983	1.26983	0.172878	1	NM_007413	Adora2b	adenosine A2b receptor
chr2	73746506	73749351	-	3659	4873	4509	3861	3470	4949	5453	4045	4037	4642	4433	4722	4448	4549	4410.86	296.667	1.06995	1.06995	0.173061	1	NM_175015	Atp5g3	ATP synthase, H+ transporting, mitochondrial F0
chr19	4035410	4037912	-	411	518	469	407	422	588	562	454	429	483	467	574	529	469	486.429	54.4167	1.11951	1.11951	0.173128	1	NM_013541	Gstp1	glutathione S-transferase, pi 1
chr19	10138653	10175993	-	1927	2677	2363	2076	1692	2819	2838	2131	2218	2433	2384	2302	2534	2367	2338.43	136.083	1.0602	1.0602	0.173187	1	NM_019699	Fads2	fatty acid desaturase 2,fatty acid desaturase 2,
chr1	121366882	121401359	-	402	542	524	434	354	639	661	444	449	539	498	482	574	551	505.286	48.9167	1.10248	1.10248	0.173215	1	NM_022327	Ralb	v-ral simian leukemia viral oncogene homolog B
chr5	36359829	36740788	-	1653	2185	1843	1624	1661	2249	2296	1828	1810	1897	1865	2260	2021	1915	1942.29	170.25	1.09228	1.09228	0.173279	1	NM_030889	Sorcs2	VPS10 domain receptor protein SORCS 2,VPS10 domain receptor protein SORCS 2,
chrX	39885569	40627963	-	1543	2091	1610	1516	1286	2182	2139	1706	1732	1657	1741	1750	1961	1784	1761.57	110.667	1.06516	1.06516	0.173683	1	NM_011855	Odz1	odd Oz/ten-m homolog 1
chr8	108674298	108688615	+	545	657	603	559	472	698	769	603	544	621	642	642	627	641	617.143	48.6667	1.08258	1.08258	0.174089	1	NM_133792	Pla2g15	lysophospholipase 3,lysophospholipase 3,
chr2	32643126	32702757	-	19284	22601	20380	17862	15351	26407	25999	21321	18726	20981	20509	20888	23735	21688	21121.1	1362.33	1.06697	1.06697	0.174143	1	NM_001113569	Stxbp1	n/a
chr4	148178500	148329001	+	147	132	162	161	98	238	212	163	109	167	185	133	214	177	164	30.9167	1.21128	1.21128	0.174335	1	NM_001159344	Casz1	n/a
chr12	58331411	58558228	+	59	80	65	68	42	112	111	65	66	67	78	57	101	93	75.2857	16.25	1.24621	1.24621	0.174454	1	NM_001164370	Mipol1	n/a
chr8	126042734	126060550	+	266	370	316	280	254	405	401	294	307	325	321	346	364	335	327.429	32.8333	1.10637	1.10637	0.174559	1	NM_018855	Gas8	growth arrest specific 8,growth arrest specific 8,
chr17	45722170	45729342	-	297	364	353	282	236	484	520	328	302	363	324	321	435	434	358.143	47.5	1.1435	1.1435	0.174773	1	NM_022880	Slc29a1	equilibrative nucleoside transporter 1,equilibrative nucleoside transporter 1,equilibrative nucleoside transporter 1,equilibrative nucleoside transporter 1,
chr14	31362334	31387908	+	2958	3667	3363	2856	2579	4092	4098	3270	3038	3462	3279	3509	3678	3418	3379.14	214.333	1.06581	1.06581	0.174801	1	NM_009388	Tkt	transketolase
chr11	82686566	82704117	-	503	615	532	527	377	708	704	556	510	548	605	513	636	587	565	47.25	1.08783	1.08783	0.175245	1	NM_011235	Rad51l3	RAD51-like 3,RAD51-like 3,RAD51-like 3,
chr7	148612349	148615319	-	5380	6333	5830	5254	4579	7049	7033	5948	5247	6002	6033	6231	6336	5867	5952	384.417	1.06706	1.06706	0.175274	1	NM_021316	Cend1	cell cycle exit and neuronal differentiation 1,cell cycle exit and neuronal differentiation 1,
chr12	17697619	17798732	+	946	1105	1111	993	719	1464	1370	1046	916	1144	1140	978	1316	1143	1097.57	108.917	1.1052	1.1052	0.17537	1	NM_016677	Hpcal1	hippocalcin-like 1,hippocalcin-like 1,hippocalcin-like 1,
chr5	148672203	148687354	+	1271	1641	1310	1268	1087	1613	1736	1405	1360	1349	1456	1479	1450	1448	1421	86.9167	1.06338	1.06338	0.175566	1	NM_025624	Pomp	proteasome maturation protein
chr8	83134937	83219456	+	52	93	45	66	46	94	102	57	77	46	76	63	84	85	69.7143	17	1.28333	1.28333	0.175569	1	NM_001167898	Frem3	n/a
chr5	22252010	22781414	+	681	695	722	605	383	1288	1311	753	576	743	695	521	1158	1094	791.429	176.333	1.25531	1.25531	0.17623	1	NM_001081231	Lhfpl3	lipoma HMGIC fusion partner-like 3,lipoma HMGIC fusion partner-like 3,
chr10	79132154	79138871	+	692	948	854	762	722	1010	969	765	785	879	875	982	908	808	857.429	83.5833	1.10323	1.10323	0.17624	1	NM_148934	Gm16517	hypothetical protein LOC110012
chr1	74901602	74904306	+	5528	6296	5813	5615	5228	6509	7182	6112	5216	5984	6447	7114	5850	5991	6102	579.833	1.10048	1.10048	0.17626	1	NM_009872	Cdk5r2	cyclin-dependent kinase 5, regulatory subunit 2
chr13	12531685	12553757	-	597	795	596	567	466	901	887	660	659	614	651	634	810	740	681.143	64.4167	1.09997	1.09997	0.176301	1	NM_018886	Lgals8	lectin, galactose binding, soluble 8,lectin, galactose binding, soluble 8,
chr19	44368165	44381352	+	50860	64717	57415	49583	39889	74000	74939	56232	53621	59108	56931	54276	66512	62513	58456.1	3737.67	1.06636	1.06636	0.176799	1	NM_009128	Scd2	stearoyl-Coenzyme A desaturase 2
chr4	128260782	128287342	-	146	179	172	201	122	230	193	161	148	177	231	166	207	161	178.714	29.25	1.18056	1.18056	0.177183	1	NM_177758	Zscan20	zinc finger and SCAN domains 20,zinc finger and SCAN domains 20,
chr3	88287127	88297221	-	429	562	577	477	396	667	683	474	466	594	548	539	600	570	541.571	52.9167	1.10349	1.10349	0.177303	1	NM_019390	Lmna	lamin A isoform C2
chr2	156836177	156905001	-	2861	3483	3270	2810	2674	3847	3886	3163	2886	3366	3226	3638	3458	3242	3282.71	252.667	1.08051	1.08051	0.177347	1	NM_001164663	9830001H06Rik	n/a
chr19	42164924	42196708	+	2003	2665	2344	2045	1935	2678	2886	2215	2208	2413	2348	2633	2407	2407	2375.86	170.083	1.07464	1.07464	0.177448	1	NM_145501	Pi4k2a	phosphatidylinositol 4-kinase type 2 alpha,phosphatidylinositol 4-kinase type 2 alpha,
chr14	47621014	47725492	+	944	1143	1287	1044	689	1856	1691	1044	947	1325	1199	938	1668	1411	1218.86	198.667	1.17973	1.17973	0.177505	1	NM_001163433	Samd4	n/a
chr8	126329895	126359191	+	594	708	648	561	491	797	872	657	587	667	644	668	716	727	666.571	51.75	1.08124	1.08124	0.177616	1	NM_009003	Rab4a	RAB4A, member RAS oncogene family
chr2	32643126	32702752	-	19211	22517	20283	17782	15298	26210	25865	21240	18656	20881	20417	20816	23558	21576	21020.6	1332.75	1.06579	1.06579	0.177875	1	NM_009295	Stxbp1	syntaxin binding protein 1,syntaxin binding protein 1,
chr8	97508502	97538091	+	1935	2276	2309	1862	1648	2940	2778	2139	1886	2377	2138	2242	2643	2317	2248.86	201	1.09419	1.09419	0.177955	1	NM_018882	Gpr56	G protein-coupled receptor 56,G protein-coupled receptor 56,G protein-coupled receptor 56,G protein-coupled receptor 56,
chr6	85865712	85880277	+	1491	2140	1596	1532	1267	2029	2234	1648	1773	1643	1759	1724	1824	1864	1747.86	104.75	1.06206	1.06206	0.178204	1	NM_176842	Tprkb	Tp53rk binding protein,Tp53rk binding protein,Tp53rk binding protein,
chr1	93308059	93309799	-	193	260	281	252	178	322	326	213	215	289	289	242	289	272	258.429	34	1.14226	1.14226	0.178719	1	NM_019479	Hes6	hairy and enhancer of split 6
chr7	106416855	106485647	+	2029	2374	2194	1853	1749	2697	2821	2243	1967	2259	2128	2380	2424	2353	2250.57	164.917	1.07648	1.07648	0.17927	1	NM_001043355	Mtap6	microtubule-associated protein 6 isoform 3
chr6	118101765	118147762	-	172	151	140	147	80	303	311	190	125	144	169	109	272	259	181.143	49.25	1.3219	1.3219	0.179464	1	NM_009050	Ret	ret proto-oncogene isoform a
chr17	57343395	57367559	-	71	89	48	63	63	107	100	78	74	49	72	86	96	83	76.8571	17.25	1.25746	1.25746	0.179672	1	NM_009778	C3	complement component 3
chr15	92227240	92602250	+	193	275	175	223	176	220	336	213	228	180	256	239	198	280	227.714	36.25	1.17512	1.17512	0.179713	1	NM_001164593	Pdzrn4	n/a
chr8	107872157	107893781	+	347	361	381	324	259	571	497	384	299	392	372	352	513	415	389.571	54.6667	1.15256	1.15256	0.179836	1	NM_001081332	Slc9a5	solute carrier family 9 (sodium/hydrogen
chr6	88792551	88824038	-	2352	2831	3036	2430	1990	4059	3479	2600	2346	3126	2790	2708	3648	2902	2874.29	321.333	1.11943	1.11943	0.179954	1	NM_176973	Podxl2	podocalyxin-like 2
chr15	51871652	51877269	+	73	77	72	80	45	116	122	81	64	74	92	61	104	102	82.5714	16.75	1.22945	1.22945	0.180254	1	NM_175503	Aard	alanine and arginine rich domain containing
chrX	99442775	99447108	-	31	22	23	27	13	66	54	34	18	24	31	18	59	45	32.7143	12.9167	1.50987	1.50987	0.180464	1	NM_007709	Cited1	Cbp/p300-interacting transactivator with,Cbp/p300-interacting transactivator with,
chr7	53651837	53688723	+	4764	5716	5420	4418	4331	6688	6614	5267	4736	5580	5073	5893	6011	5517	5439.57	429.167	1.08262	1.08262	0.180677	1	NM_008421	Kcnc1	potassium voltage gated channel, Shaw-related
chr17	56125933	56136304	+	538	668	577	560	492	719	698	595	553	594	643	669	646	582	611.714	54.3333	1.09357	1.09357	0.180732	1	NM_183178	Fsd1	fibronectin type 3 and SPRY domain-containing
chrX	71099118	71126173	-	3306	3689	3509	3037	2653	4269	4619	3655	3056	3612	3487	3610	3837	3853	3587.14	255.75	1.07432	1.07432	0.18114	1	NM_008478	L1cam	L1 cell adhesion molecule
chr19	44468940	44482199	-	6293	8053	8644	7230	4607	11775	11521	6958	6672	8899	8301	6269	10583	9611	8184.71	1181.33	1.15731	1.15731	0.181158	1	NM_009127	Scd1	stearoyl-Coenzyme A desaturase 1
chr15	99984826	100049904	+	2250	2871	2494	2273	1834	3205	3035	2488	2379	2568	2610	2495	2881	2532	2564.71	151.167	1.061	1.061	0.181163	1	NM_172819	Dip2b	DIP2 disco-interacting protein 2 homolog B
chr12	109544479	109566510	+	67	80	111	81	72	139	126	74	66	114	93	98	125	105	96.4286	20.5833	1.24311	1.24311	0.181492	1	NM_001044380	Hhipl1	hypothetical protein LOC214305
chr11	78325797	78336238	+	1741	2313	1879	1716	1613	2268	2440	1925	1916	1934	1970	2195	2039	2035	2002	134.75	1.07	1.07	0.18163	1	NM_026389	Poldip2	polymerase delta interacting protein 38
chr5	114292447	114358715	-	2357	2926	2417	2288	2157	3078	3012	2606	2424	2488	2627	2935	2767	2513	2622.86	204.5	1.0816	1.0816	0.182085	1	NM_011779	Coro1c	coronin, actin binding protein 1C
chr4	116393559	116476853	+	146	192	163	160	107	228	259	161	159	168	184	146	205	216	177	25.0833	1.1542	1.1542	0.182175	1	NM_146151	Tesk2	testis-specific kinase 2
chr7	86198368	86259985	+	158	192	179	147	139	309	226	175	159	184	169	189	278	189	191.857	33.5833	1.1945	1.1945	0.182341	1	NM_007424	Acan	aggrecan,aggrecan,
chr4	43040561	43044256	-	546	699	669	567	529	774	792	604	579	689	651	720	696	661	657.143	58	1.09295	1.09295	0.18247	1	NM_023231	Stoml2	stomatin-like protein 2
chr3	89006861	89012603	+	456	607	545	507	413	670	637	504	503	561	582	562	602	531	549.286	46.5833	1.08913	1.08913	0.182483	1	NM_008094	Gba	glucosidase, beta, acid
chr19	8911418	8913736	-	2969	3494	3132	3017	2630	3698	3789	3283	2895	3224	3464	3579	3324	3161	3275.71	248	1.07913	1.07913	0.182567	1	NM_010316	Gng3	guanine nucleotide binding protein (G protein),
chr6	51382668	51408767	+	136	148	123	138	90	184	210	150	123	127	158	122	165	175	145.714	21.6667	1.1625	1.1625	0.183088	1	NM_010903	Nfe2l3	nuclear factor, erythroid derived 2, like 3,nuclear factor, erythroid derived 2, like 3,
chr10	119645881	119661953	+	332	492	430	398	289	516	565	367	408	443	457	393	464	471	429	40.25	1.09914	1.09914	0.183282	1	NM_026617	Tmbim4	transmembrane BAX inhibitor motif containing 4
chrX	7719481	7722928	-	87	80	67	91	85	103	91	96	66	69	104	116	93	76	88.5714	20.25	1.26299	1.26299	0.183786	1	NM_001166411	Rbm3	n/a
chrX	7719481	7722928	-	87	80	67	91	85	103	91	96	66	69	104	116	93	76	88.5714	20.25	1.26299	1.26299	0.183786	1	NM_001166409	Rbm3	n/a
chr3	89006849	89012601	+	454	598	538	502	409	659	631	502	495	554	576	557	592	526	543.143	45.75	1.08849	1.08849	0.183851	1	NM_001077411	Gba	glucosidase, beta, acid
chr5	129106980	129109968	+	30	35	44	30	18	83	96	33	29	45	34	24	75	80	45.7143	17.5833	1.49299	1.49299	0.184059	1	NM_175284	Fzd10	frizzled 10
chrX	70918471	70927837	+	2014	2427	2401	2053	1676	2835	2879	2227	2011	2472	2357	2280	2548	2402	2328.14	160.083	1.07157	1.07157	0.184099	1	NM_001142809	Slc6a8	n/a
chr6	120745261	120772703	-	5552	6928	5827	5509	4524	6991	7402	6138	5740	5999	6325	6156	6284	6175	6116.71	276	1.04632	1.04632	0.184247	1	NM_007510	Atp6v1e1	vacuolar H+ ATPase E1
chr2	164323024	164333801	+	1380	1701	1526	1343	1260	1817	1880	1526	1409	1571	1542	1714	1633	1568	1566.14	112.25	1.07473	1.07473	0.184537	1	NM_133779	Pigt	phosphatidylinositol glycan, class T,phosphatidylinositol glycan, class T,
chr2	25911055	25947916	-	4377	5813	5807	4518	3535	7946	7691	4839	4816	5978	5188	4810	7142	6416	5598.43	678	1.13011	1.13011	0.184573	1	NM_001037098	Nacc2	BTB (POZ) domain containing 14A isoform 2
chr6	142705205	142724232	+	1859	2421	1917	1740	1563	2574	2555	2055	2006	1974	1998	2127	2314	2131	2086.43	130.833	1.06504	1.06504	0.184837	1	NM_009908	Cmas	cytidine monophospho-N-acetylneuraminic acid
chr7	133589373	133606587	-	6	20	9	3	5	29	73	7	17	9	3	7	26	61	18.5714	13.25	2.20455	2.20455	0.18499	1	NM_007504	Atp2a1	ATPase, Ca++ transporting, fast twitch 1
chrX	70918471	70927837	+	2015	2428	2401	2053	1676	2836	2879	2228	2012	2472	2357	2280	2549	2402	2328.57	159.667	1.07136	1.07136	0.185006	1	NM_133987	Slc6a8	solute carrier family 6 (neurotransmitter,solute carrier family 6 (neurotransmitter,solute carrier family 6 (neurotransmitter,
chr4	151671459	151681231	+	2045	2760	2421	2105	1729	2824	3068	2261	2287	2492	2417	2353	2538	2559	2415.29	120.083	1.05117	1.05117	0.185072	1	NM_133788	Icmt	isoprenylcysteine carboxyl methyltransferase
chr11	96678727	96690816	-	9824	13606	11818	10327	8674	13769	14227	10862	11273	12166	11857	11802	12376	11868	11743.4	542.083	1.04741	1.04741	0.185189	1	NM_001130450	Nfe2l1	n/a
chrX	71654824	71674500	-	551	713	666	552	441	966	869	609	591	686	634	600	868	725	673.286	78.0833	1.1242	1.1242	0.185222	1	NM_008062	G6pdx	glucose-6-phosphate dehydrogenase X-linked
chr17	35970864	35975246	-	9403	11418	9929	9289	8254	11821	12241	10396	9460	10222	10666	11231	10625	10211	10401.6	657.25	1.06555	1.06555	0.185234	1	NM_011655	Tubb5	tubulin, beta 5
chr15	64530596	64753858	-	818	817	1039	825	585	1303	1479	904	677	1070	947	796	1171	1234	971.286	153.333	1.17352	1.17352	0.185467	1	NM_009623	Adcy8	adenylate cyclase 8,adenylate cyclase 8,
chr12	101202708	101300891	+	268	349	275	233	249	381	429	296	289	283	268	339	342	358	310.714	37.4167	1.12932	1.12932	0.185785	1	NM_001164426	Kcnk13	n/a
chr14	51544695	51546813	+	711	877	716	704	663	915	908	786	727	737	808	902	822	757	791.286	72.25	1.09633	1.09633	0.186237	1	NM_009687	Apex1	apurinic/apyrimidinic endonuclease 1
chr11	113642103	113927265	-	294	342	315	291	218	469	419	325	283	324	334	297	422	350	333.571	40.0833	1.12902	1.12902	0.186632	1	NM_172800	Sdk2	sidekick 2,sidekick 2,
chr4	147526908	147534173	-	1669	2089	1990	1665	1521	2362	2344	1845	1731	2049	1912	2070	2123	1955	1955	140	1.07467	1.07467	0.186635	1	NM_001161852	Fbxo44	n/a
chr11	45961656	45979861	-	108	122	124	142	81	201	137	119	101	128	163	110	181	114	130.857	26	1.22414	1.22414	0.186817	1	NM_172524	Nipal4	hypothetical protein LOC214112
chr6	85865712	85880277	+	1506	2158	1611	1547	1278	2041	2248	1665	1788	1659	1776	1739	1834	1875	1762.29	102	1.05986	1.05986	0.186869	1	NM_001170488	Tprkb	n/a
chr10	98570768	98575879	+	148	224	175	200	111	233	279	164	186	180	230	151	209	233	193.286	29.0833	1.16462	1.16462	0.187306	1	NM_015737	Galnt4	UDP-N-acetyl-alpha-D-galactosamine:polypeptide
chr15	97965070	97976133	-	1088	1449	1120	1125	889	1491	1457	1203	1201	1153	1292	1210	1340	1215	1230.57	78.5833	1.06628	1.06628	0.187348	1	NM_030121	Asb8	ankyrin repeat and SOCS box-containing protein,ankyrin repeat and SOCS box-containing protein,
chr15	97965070	97976133	-	1089	1450	1124	1127	890	1495	1458	1204	1201	1157	1294	1211	1344	1216	1232.43	78.9167	1.06647	1.06647	0.187474	1	NM_001170710	Asb8	n/a
chr12	114252718	114312612	+	3759	4521	3960	3354	3068	5246	5284	4156	3746	4077	3851	4175	4715	4408	4161.14	294.25	1.07369	1.07369	0.187606	1	NM_001081170	Pacs2	phosphofurin acidic cluster sorting protein 2,phosphofurin acidic cluster sorting protein 2,phosphofurin acidic cluster sorting protein 2,
chr5	33982710	33994955	-	311	377	280	315	212	455	436	344	312	288	362	288	409	364	338.143	41.0833	1.13056	1.13056	0.187643	1	NM_009193	Slbp	stem-loop binding protein,stem-loop binding protein,stem-loop binding protein,
chr15	99501148	99531559	+	777	846	1051	817	593	1548	1243	859	701	1082	938	807	1391	1037	973.571	162.583	1.18461	1.18461	0.188103	1	NM_009597	Accn2	amiloride-sensitive cation channel 2, neuronal
chr2	164793487	164825231	+	13904	16697	16000	13047	12313	19510	19406	15372	13834	16472	14981	16754	17536	16188	15876.7	1138.75	1.07479	1.07479	0.188306	1	NM_020333	Slc12a5	solute carrier family 12, member 5
chr9	60435045	60535941	-	1198	1434	1232	1129	887	1634	1746	1325	1188	1268	1296	1207	1469	1456	1315.57	96.6667	1.0767	1.0767	0.188463	1	NM_001146046	Lrrc49	n/a
chrX	133515654	133527571	-	132	141	121	146	87	185	182	146	117	125	168	118	166	152	141.714	21.6667	1.16753	1.16753	0.18871	1	NM_001114179	Mcart6	n/a
chr8	108048369	108089940	-	4046	5241	4214	4126	3525	5237	5253	4473	4342	4338	4737	4796	4707	4382	4539.29	271.167	1.06185	1.06185	0.189302	1	NM_013477	Atp6v0d1	ATPase, H+ transporting, V0 subunit D isoform 1
chr6	87837965	87840753	+	564	692	632	530	506	821	786	624	573	651	609	688	738	656	648.429	56.75	1.09213	1.09213	0.189397	1	NM_201244	Copg	coatomer protein complex, subunit gamma isoform
chrX	158274199	158597722	-	194	176	178	176	111	318	297	214	146	183	202	151	286	248	204.286	40.75	1.22514	1.22514	0.189602	1	NM_001081052	Nhs	Nance-Horan syndrome
chr10	79843099	79850396	-	449	500	472	493	367	537	610	496	414	486	566	499	483	509	493.286	48.9167	1.10512	1.10512	0.189625	1	NM_198615	Mex3d	ring finger and KH domain containing 1
chr8	107064706	107074243	+	195	252	180	215	205	232	257	216	209	185	247	279	209	214	222.714	33.9167	1.1668	1.1668	0.190208	1	NM_053070	Car7	carbonic anhydrase 7,carbonic anhydrase 7,carbonic anhydrase 7,
chr13	43880475	43898501	+	338	428	465	316	294	859	561	374	355	479	363	400	772	468	458.714	98.0833	1.24358	1.24358	0.190216	1	NM_009856	Cd83	CD83 antigen
chr3	89013003	89018257	-	383	489	415	402	387	493	519	423	405	427	462	527	443	433	445.714	47.9167	1.11454	1.11454	0.190286	1	NM_013604	Mtx1	metaxin 1,metaxin 1,
chr15	72342548	72376709	-	267	328	309	243	237	524	381	295	272	318	279	322	471	318	325	52.5	1.17797	1.17797	0.190386	1	NM_001033876	Kcnk9	potassium channel, subfamily K, member 9
chr15	74499512	74503000	-	1896	1905	1646	2834	1486	1895	2086	2096	1578	1695	3254	2022	1703	1740	2012.57	390.083	1.21796	1.21796	0.190508	1	NM_018790	Arc	activity regulated cytoskeletal-associated,activity regulated cytoskeletal-associated,
chr7	3581586	3594084	+	507	750	651	565	508	770	786	561	621	670	649	691	692	656	648.571	54.6667	1.08855	1.08855	0.190605	1	NM_001159714	Prpf31	n/a
chr15	12963954	13103394	-	202	217	190	154	162	315	310	223	180	196	177	220	283	259	219.714	35.0833	1.17571	1.17571	0.191031	1	NM_007666	Cdh6	cadherin 6
chr2	25911055	25978331	-	4361	5806	5785	4484	3524	7911	7657	4822	4810	5956	5149	4795	7110	6387	5575.57	664.25	1.12784	1.12784	0.191454	1	NM_026495	Nacc2	BTB (POZ) domain containing 14A isoform 1,BTB (POZ) domain containing 14A isoform 1,
chrX	6735944	6765840	-	156	225	162	163	98	320	318	172	186	167	187	133	288	265	199.714	43.25	1.24714	1.24714	0.191556	1	NM_016691	Clcn5	chloride channel 5
chr1	137198111	137210314	-	727	951	838	783	606	997	1040	804	788	863	899	825	896	868	849	53.6667	1.06558	1.06558	0.191591	1	NM_011590	Timm17a	translocase of inner mitochondrial membrane 17a
chr3	89013003	89018257	-	383	487	411	401	383	490	517	423	403	423	460	521	440	431	443	46.6667	1.11209	1.11209	0.191961	1	NM_001161824	Mtx1	n/a
chr8	34496796	34498001	+	393	528	426	473	320	539	549	435	437	439	543	435	484	458	461.571	43	1.0984	1.0984	0.191976	1	NM_152821	Purg	purine-rich element binding protein G isoform a
chr11	96678727	96691282	-	9913	13678	11902	10388	8736	13855	14307	10960	11333	12253	11927	11887	12453	11935	11821.1	535.167	1.04647	1.04647	0.192002	1	NM_008686	Nfe2l1	nuclear factor, erythroid derived 2,-like 1,nuclear factor, erythroid derived 2,-like 1,nuclear factor, erythroid derived 2,-like 1,nuclear factor, erythroid derived 2,-like 1,nuclear factor, erythroid derived 2,-like 1,
chrX	70918471	70927837	+	2012	2420	2395	2046	1673	2825	2866	2224	2005	2466	2349	2276	2539	2391	2321.43	157.083	1.07039	1.07039	0.192217	1	NM_001142810	Slc6a8	n/a
chr2	110105239	110145882	-	53	71	65	65	33	114	114	59	59	67	75	45	102	95	71.7143	17.5833	1.28514	1.28514	0.19233	1	NM_130452	Bbox1	gamma-butyrobetaine dioxygenase
chr19	5344704	5349574	-	34	31	48	45	30	60	59	38	26	49	52	41	54	49	44.1429	11.3333	1.30088	1.30088	0.192382	1	NM_028623	Cst6	cystatin E/M
chr5	91188324	91190651	+	48	23	10	53	26	35	60	53	19	10	61	35	31	50	37	16.9167	1.6189	1.6189	0.192534	1	NM_009141	Cxcl5	chemokine (C-X-C motif) ligand 5
chr11	87912647	88007641	+	535	663	665	538	490	796	794	592	549	685	618	667	715	662	641.143	56.8333	1.09337	1.09337	0.192698	1	NM_198013	Cuedc1	CUE domain containing 1,CUE domain containing 1,
chrX	47135715	47150922	-	180	293	366	215	145	633	574	199	243	377	247	197	569	479	330.143	100	1.3663	1.3663	0.192723	1	NM_177591	Igsf1	immunoglobulin superfamily, member 1 long
chr4	129807461	129816406	-	26	29	33	32	18	67	46	29	24	34	37	24	60	38	35.1429	10.75	1.37069	1.37069	0.193036	1	NM_198959	Hcrtr1	hypocretin (orexin) receptor 1
chr8	58419621	58604149	+	65	78	90	41	42	226	190	72	65	93	47	57	203	158	99.2857	39.5833	1.5163	1.5163	0.193062	1	NM_080438	Glra3	glycine receptor, alpha 3 subunit
chr3	132323461	132346843	-	786	1083	912	852	686	1081	1141	869	897	939	978	933	972	952	934.286	57.0833	1.06331	1.06331	0.193186	1	NM_007926	Aimp1	small inducible cytokine subfamily E, member 1
chr14	41719732	41780096	-	673	940	760	699	646	895	998	744	779	782	803	879	804	833	803.429	61.4167	1.07993	1.07993	0.193223	1	NM_145928	Tspan14	tetraspanin 14,tetraspanin 14,
chr7	117037294	117103936	-	8109	10899	8960	7747	6942	11042	11732	8965	9030	9224	8895	9446	9925	9787	9324.57	440.25	1.04852	1.04852	0.193239	1	NM_021494	Dennd5a	Rab6 interacting protein 1,Rab6 interacting protein 1,
chr6	33979447	34084034	+	40	45	34	48	24	56	77	44	37	35	55	33	50	64	45.4286	11.8333	1.30603	1.30603	0.193438	1	NM_028886	Lrguk	n/a
chr9	102408467	102448569	+	79	106	83	78	63	151	130	87	88	85	90	86	136	108	97.1429	18.3333	1.21154	1.21154	0.193441	1	NM_024291	Ky	kyphoscoliosis
chr12	101202708	101300891	+	267	349	274	231	249	380	428	295	289	282	265	339	342	357	309.857	37.0833	1.12846	1.12846	0.193465	1	NM_146037	Kcnk13	potassium channel, subfamily K, member 13,potassium channel, subfamily K, member 13,potassium channel, subfamily K, member 13,
chr8	106750590	106772458	-	728	900	898	779	631	1077	1032	805	746	924	894	859	968	861	865.286	70.5	1.08545	1.08545	0.193496	1	NM_021028	Tk2	thymidine kinase 2, mitochondrial
chr11	43233751	43239750	-	345	555	411	396	314	567	560	381	460	423	455	427	510	467	446.143	43.4167	1.10305	1.10305	0.19365	1	NM_001131054	Pttg1	n/a
chr10	83989049	83996633	-	790	1030	942	802	691	1129	1159	873	853	970	921	940	1015	967	934.143	62.0833	1.06908	1.06908	0.193985	1	NM_175451	Ckap4	cytoskeleton-associated protein 4
chr3	131227731	131306634	+	1691	2419	1912	1750	1521	2285	2513	1870	2004	1968	2009	2070	2054	2096	2010.14	109.917	1.05644	1.05644	0.194335	1	NM_011863	Papss1	3'-phosphoadenosine 5'-phosphosulfate synthase,3'-phosphoadenosine 5'-phosphosulfate synthase,3'-phosphoadenosine 5'-phosphosulfate synthase,3'-phosphoadenosine 5'-phosphosulfate synthase,
chr1	167693910	167705435	+	636	933	768	695	547	918	1068	703	773	791	798	744	825	891	789.286	58.8333	1.07786	1.07786	0.194821	1	NM_011804	Creg1	cellular repressor of E1A-stimulated genes 1
chr17	27559332	27640249	-	340	242	383	274	173	675	701	376	201	394	315	235	607	585	387.571	111.833	1.34552	1.34552	0.194837	1	NM_001013385	Grm4	glutamate receptor, metabotropic 4
chr8	125299404	125341781	+	313	359	322	343	233	440	408	346	297	331	394	317	395	340	345.714	36.8333	1.11345	1.11345	0.194864	1	NM_144932	Acsf3	hypothetical protein LOC257633,hypothetical protein LOC257633,hypothetical protein LOC257633,
chr6	145756902	145766104	+	280	412	389	337	233	513	510	310	341	400	387	317	461	425	377.286	47.1667	1.13463	1.13463	0.195118	1	NM_027760	Rassf8	Ras association (RalGDS/AF-6) domain family 8
chr10	73284614	74097510	+	146	176	184	178	107	282	221	161	146	189	204	146	253	184	183.286	31.4167	1.19002	1.19002	0.195353	1	NM_001142737	Pcdh15	n/a
chr10	73284614	74097510	+	149	184	184	181	106	284	232	165	152	189	208	144	255	194	186.714	31.5833	1.18725	1.18725	0.195395	1	NM_001142738	Pcdh15	n/a
chr7	87372045	87377502	-	156	220	202	175	139	244	285	172	182	208	201	189	219	238	201.286	24.4167	1.13034	1.13034	0.195481	1	NM_011870	Cib1	calcium and integrin binding 1 (calmyrin)
chr9	44947124	44962144	+	795	961	1174	814	608	2661	1753	879	796	1209	935	827	2392	1462	1214.29	442.667	1.46047	1.46047	0.195582	1	NM_001013390	Scn4b	sodium channel, type IV, beta
chr15	78673076	78681332	+	599	676	712	591	522	883	829	662	560	733	679	710	794	692	690	67.0833	1.10294	1.10294	0.195777	1	NM_027219	Cdc42ep1	CDC42 effector protein (Rho GTPase binding) 1
chr4	138903359	138908213	-	121	165	148	135	115	185	195	134	137	152	155	156	166	163	151.857	19	1.13475	1.13475	0.195801	1	NM_023536	Mrto4	muscle protein684,muscle protein684,
chr5	145944574	145952461	-	1069	1483	1267	1080	995	1540	1573	1182	1229	1304	1240	1354	1384	1312	1286.43	84.1667	1.06797	1.06797	0.195865	1	NM_020582	Atp5j2	ATP synthase, H+ transporting, mitochondrial F0
chr4	134081477	134088667	-	1180	1608	1376	1236	1102	1628	1660	1305	1332	1417	1419	1499	1463	1385	1402.86	90.1667	1.06672	1.06672	0.196039	1	NM_029759	Fam54b	hypothetical protein LOC76824,hypothetical protein LOC76824,hypothetical protein LOC76824,
chr2	112102125	112103055	+	429	571	469	500	363	585	585	474	473	483	574	494	526	488	501.714	43.8333	1.09196	1.09196	0.196172	1	NM_025403	Nop10	nucleolar protein family A, member 3
chr5	89194037	89212302	+	666	839	629	657	498	847	970	736	695	648	754	678	761	809	725.857	57.5	1.08297	1.08297	0.196322	1	NM_007832	Dck	deoxycytidine kinase
chr3	88339969	88345300	+	102	130	112	135	82	148	148	113	108	115	155	112	133	123	122.714	18.75	1.16741	1.16741	0.196328	1	NM_001029890	Mex3a	mex3 homolog A
chr15	79921763	79949931	+	13248	15329	13748	13143	11097	16199	17027	14647	12701	14153	15091	15099	14560	14204	14350.7	904.833	1.06541	1.06541	0.196466	1	NM_207708	Syngr1	synaptogyrin 1 isoform 1a
chr5	71142285	71233856	-	919	982	946	940	518	1431	1642	1016	814	974	1079	705	1286	1370	1034.86	175.333	1.18759	1.18759	0.196529	1	NM_010252	Gabrg1	gamma-aminobutyric acid A receptor, gamma 1,gamma-aminobutyric acid A receptor, gamma 1,
chrX	16196823	16264938	+	872	1090	936	886	616	1351	1316	964	903	964	1017	838	1214	1098	999.714	98.0833	1.10394	1.10394	0.19657	1	NM_173740	Maoa	monoamine oxidase A
chr10	3134303	3227479	+	96	181	164	144	91	248	219	106	150	169	165	124	223	183	160	32.0833	1.22647	1.22647	0.196711	1	NM_172546	Cnksr3	Cnksr family member 3,Cnksr family member 3,
chr2	122420208	122437013	-	3324	3947	3233	3046	2301	4851	4936	3675	3270	3328	3497	3131	4360	4118	3625.57	352.167	1.10284	1.10284	0.19675	1	NM_025961	Gatm	L-arginine:glycine amidinotransferase
chr5	113117896	113325382	-	59	60	68	57	60	81	98	65	50	70	65	82	73	82	69.5714	13.8333	1.22432	1.22432	0.196862	1	NM_028901	Myo18b	n/a
chr17	46872661	46889161	-	1209	1575	1374	1248	1136	1585	1675	1337	1305	1415	1433	1546	1425	1397	1408.29	97.9167	1.07241	1.07241	0.19695	1	NM_028065	Cnpy3	trinucleotide repeat containing 5
chrX	132804791	132806517	+	2320	2953	2604	2425	1959	3125	3089	2565	2447	2681	2784	2666	2809	2577	2647	144.667	1.05641	1.05641	0.19705	1	NM_009750	Ngfrap1	nerve growth factor receptor (TNFRSF16),nerve growth factor receptor (TNFRSF16),
chr11	77971924	77979052	-	149	208	190	181	125	246	245	165	172	196	208	170	221	204	190.857	23.0833	1.12992	1.12992	0.197057	1	NM_009423	Traf4	Tnf receptor associated factor 4
chr10	127520362	127527444	+	22887	30342	25854	22972	18808	30007	32317	25304	25140	26616	26376	25591	26971	26958	26136.6	787.333	1.03065	1.03065	0.197244	1	NM_016774	Atp5b	ATP synthase, H+ transporting mitochondrial F1
chr7	3336684	3366537	+	1143	1366	1284	1114	964	1544	1575	1264	1132	1322	1279	1312	1388	1314	1287.29	83.9167	1.06771	1.06771	0.197357	1	NM_133189	Cacng7	voltage-dependent calcium channel gamma-7,voltage-dependent calcium channel gamma-7,
chr4	140070399	140204671	-	837	867	948	808	646	1257	1151	925	718	976	928	879	1130	960	930.857	101.25	1.11598	1.11598	0.19755	1	NM_172415	Arhgef10l	Rho guanine nucleotide exchange factor (GEF),Rho guanine nucleotide exchange factor (GEF),Rho guanine nucleotide exchange factor (GEF),
chrX	7716100	7722928	-	103	90	84	108	89	125	109	114	75	86	124	121	112	91	103.286	20.3333	1.22182	1.22182	0.197813	1	NM_016809	Rbm3	RNA binding motif protein 3,RNA binding motif protein 3,RNA binding motif protein 3,RNA binding motif protein 3,RNA binding motif protein 3,
chr4	49597377	49610742	-	1898	2369	2042	1883	1671	2415	2545	2098	1963	2102	2162	2274	2171	2123	2127.57	128.167	1.06239	1.06239	0.198369	1	NM_025944	2810432L12Rik	hypothetical protein LOC67063
chr7	26454160	26460185	-	134	102	127	111	88	247	175	148	85	131	127	120	222	146	139.857	32.4167	1.26717	1.26717	0.198373	1	NM_177102	Tmem91	hypothetical protein LOC320208,hypothetical protein LOC320208,hypothetical protein LOC320208,
chr16	18220845	18235229	-	1678	2054	1738	1697	1616	2116	2107	1855	1702	1789	1948	2199	1902	1758	1879	169.75	1.09526	1.09526	0.198911	1	NM_172151	Zdhhc8	zinc finger, DHHC domain containing 8
chr15	97965070	97996009	-	1085	1445	1116	1123	884	1489	1447	1200	1197	1149	1289	1203	1338	1207	1226.14	77.25	1.06536	1.06536	0.199126	1	NM_001170711	Asb8	n/a
chr11	59661574	59690035	+	629	832	714	648	587	856	878	695	689	735	744	799	769	732	737.571	54.6667	1.07739	1.07739	0.199158	1	NM_134029	Nt5m	5',3'-nucleotidase, mitochondrial,5',3'-nucleotidase, mitochondrial,
chr4	147526908	147534173	-	1744	2196	2082	1730	1592	2465	2459	1928	1819	2143	1986	2166	2216	2051	2044.14	141.417	1.07203	1.07203	0.199391	1	NM_173401	Fbxo44	F-box protein 44,F-box protein 44,F-box protein 44,
chr8	3500518	3515231	+	776	1036	903	831	685	1090	1080	858	858	930	954	932	980	901	916.143	59.75	1.06774	1.06774	0.199531	1	NM_053177	Mcoln1	mucolipin 1
chr10	90619843	90634327	-	242	290	301	242	232	405	339	268	240	310	278	316	364	283	294.143	37.5833	1.13784	1.13784	0.199581	1	NM_001080134	Tmpo	thymopoietin isoform zeta
chr16	5233713	5245001	+	440	525	469	418	410	571	603	486	435	483	480	558	513	503	494	45.5	1.09722	1.09722	0.199645	1	NM_145362	Alg1	beta-1,4-mannosyltransferase
chr4	115704376	115726481	-	229	346	298	311	193	391	365	253	287	307	357	263	351	304	303.143	36.4167	1.12898	1.12898	0.199708	1	NM_028142	Nsun4	NOL1/NOP2/Sun domain family, member 4

## Sheet: Down
chr	start	end	strand	Prot_34_0Gy_b1t1_RNA	Prot_35_0Gy_b1t1_RNA	Prot_37_0Gy_b1t1_RNA	Prot_33_1Gy_b1t1_RNA	Prot_36_1Gy_b1t1_RNA	Prot_38_1Gy_b1t1_RNA	Prot_39_1Gy_b1t1_RNA	Prot_34_0Gy_b1t1_RNA_Norm	Prot_35_0Gy_b1t1_RNA_Norm	Prot_37_0Gy_b1t1_RNA_Norm	Prot_33_1Gy_b1t1_RNA_Norm	Prot_36_1Gy_b1t1_RNA_Norm	Prot_38_1Gy_b1t1_RNA_Norm	Prot_39_1Gy_b1t1_RNA_Norm	MeanBoth	AvgDiff	AvgFC	absAvgFC	Pval	Qval	GeneID	GeneSymbol	GeneTitle
chr5	88948834	88956922	-	5	97	45	1	5	7	7	6	80	46	1	7	6	6	21.7143	-39	-8.8	8.8	0.000171189	1	NM_152839	Igj	immunoglobulin J chain
chr13	37980739	38043871	+	884	1170	1124	700	615	998	956	977	969	1157	804	837	897	797	919.714	-200.583	-1.24058	1.24058	0.00104808	1	NM_001177869	Rreb1	n/a
chr9	13424432	13513977	+	1025	1675	1100	854	621	1112	1250	1133	1388	1132	981	845	999	1043	1074.43	-250.667	-1.25922	1.25922	0.00235024	1	NM_001013813	Maml2	n/a
chr9	13466903	13513977	+	773	1291	849	653	458	843	973	855	1070	874	750	623	758	812	820.286	-197.25	-1.26809	1.26809	0.00453867	1	NM_173776	Maml2	n/a
chr7	3596870	3612710	+	501	723	630	418	366	580	606	554	599	649	480	498	521	506	543.857	-99.4167	-1.19834	1.19834	0.0050129	1	NM_146176	Cnot3	CCR4-NOT transcription complex, subunit 3
chr6	125502980	125636695	+	991	1296	1178	627	450	1151	1136	1096	1074	1213	720	612	1035	948	956.857	-298.917	-1.36068	1.36068	0.00567667	1	NM_011708	Vwf	von Willebrand factor,von Willebrand factor,
chr5	138082700	138084129	+	56	82	76	41	34	48	48	62	68	78	47	46	43	40	54.8571	-25.3333	-1.57576	1.57576	0.00648774	1	NM_001081962	Sap25	mSin3A-binding protein
chr4	126698544	126708479	+	3163	4322	3602	2881	2200	3745	4044	3497	3581	3708	3308	2993	3366	3373	3403.71	-335.333	-1.10286	1.10286	0.00817412	1	NM_023603	Sfpq	splicing factor proline/glutamine rich
chr9	66691471	66767512	-	2508	3325	2570	2247	1596	2688	2892	2773	2755	2646	2580	2172	2416	2412	2536.29	-329.667	-1.13765	1.13765	0.00846221	1	NM_173413	Rab8b	RAB8B, member RAS oncogene family
chr13	13682675	13869707	+	3142	3946	3042	2550	2129	3269	3167	3474	3269	3132	2928	2897	2938	2642	3040	-440.417	-1.15446	1.15446	0.0104083	1	NM_010748	Lyst	lysosomal trafficking regulator,lysosomal trafficking regulator,
chr19	37000568	37088547	+	1314	1423	1522	926	680	1238	1599	1453	1179	1567	1063	925	1113	1334	1233.43	-290.917	-1.26238	1.26238	0.0130602	1	NM_001080706	Btaf1	BTAF1 RNA polymerase II, B-TFIID transcription
chr19	30105002	30168214	+	1066	1428	1161	933	758	1170	1305	1179	1183	1195	1071	1031	1052	1089	1114.29	-124.917	-1.11776	1.11776	0.0132759	1	NM_144873	Uhrf2	ubiquitin-like, containing PHD and RING finger,ubiquitin-like, containing PHD and RING finger,
chr11	79052883	79068197	-	783	910	778	591	438	842	832	866	754	801	679	596	757	694	735.286	-125.5	-1.18415	1.18415	0.0137977	1	NM_019653	Wsb1	WD repeat and SOCS box-containing 1 isoform 1,WD repeat and SOCS box-containing 1 isoform 1,
chr6	86354212	86383399	+	1124	1426	1050	900	647	1099	1293	1243	1181	1081	1033	880	988	1079	1069.29	-173.333	-1.1742	1.1742	0.0143026	1	NM_001164079	Tia1	n/a
chr11	68970573	68983293	+	140	246	161	109	108	133	152	155	204	166	125	147	120	127	149.143	-45.25	-1.34875	1.34875	0.0150565	1	NM_009659	Alox12b	arachidonate 12-lipoxygenase, 12R type
chr10	82161751	82204137	+	509	654	553	448	343	524	515	563	542	569	514	467	471	430	508	-87.5	-1.18597	1.18597	0.0154074	1	NM_001081218	Hcfc2	host cell factor 2,host cell factor 2,
chr5	138070350	138082327	+	431	563	520	332	316	475	501	477	466	535	381	430	427	418	447.714	-78.6667	-1.19002	1.19002	0.0159562	1	NM_146164	Lrch4	leucine rich repeat protein 4, neuronal,leucine rich repeat protein 4, neuronal,leucine rich repeat protein 4, neuronal,
chr6	86354212	86383399	+	1178	1522	1107	962	687	1165	1368	1302	1261	1140	1105	935	1047	1141	1133	-177.333	-1.16777	1.16777	0.01709	1	NM_011585	Tia1	cytotoxic granule-associated RNA binding protein,cytotoxic granule-associated RNA binding protein,cytotoxic granule-associated RNA binding protein,
chr14	15535538	15632457	+	1372	2220	1412	1211	950	1421	1692	1517	1839	1454	1390	1293	1277	1411	1454.43	-260.583	-1.19407	1.19407	0.0174574	1	NM_001033270	Slc4a7	solute carrier family 4, sodium bicarbonate,solute carrier family 4, sodium bicarbonate,solute carrier family 4, sodium bicarbonate,solute carrier family 4, sodium bicarbonate,
chr8	8617438	8660773	-	1394	1949	1634	1332	1031	1476	1614	1541	1615	1682	1529	1403	1327	1346	1491.86	-211.417	-1.15088	1.15088	0.0175263	1	NM_010111	Efnb2	ephrin B2
chr6	86354212	86383399	+	1178	1522	1107	963	687	1166	1369	1302	1261	1140	1106	935	1048	1142	1133.43	-176.583	-1.16694	1.16694	0.017717	1	NM_001164078	Tia1	n/a
chr4	154937923	154965109	+	1441	1886	1482	1228	972	1575	1761	1593	1563	1526	1410	1323	1416	1469	1471.43	-156.167	-1.11119	1.11119	0.0177804	1	NM_001159637	Nadk	n/a
chr10	12810593	12851501	+	909	1272	939	811	633	895	1052	1005	1054	967	931	861	804	878	928.571	-140.167	-1.16139	1.16139	0.0184782	1	NM_009538	Plagl1	pleiomorphic adenoma gene-like 1,pleiomorphic adenoma gene-like 1,pleiomorphic adenoma gene-like 1,
chr5	138070350	138082327	+	296	386	362	227	214	323	336	327	320	373	261	291	290	280	306	-59.5	-1.21212	1.21212	0.018528	1	NM_001168652	Lrch4	n/a
chr6	31469492	31513937	-	1666	2082	1588	1186	1011	1641	2037	1842	1725	1635	1362	1376	1475	1699	1587.71	-256	-1.17321	1.17321	0.0189175	1	NM_013723	Podxl	podocalyxin-like
chr18	67825154	67884275	-	526	636	458	379	265	496	573	582	527	472	435	361	446	478	471.571	-97	-1.22558	1.22558	0.0207861	1	NM_001127177	Ptpn2	n/a
chr3	89019108	89030757	+	169	237	196	126	123	182	147	187	196	202	145	167	164	123	169.143	-45.25	-1.30217	1.30217	0.0209442	1	NM_013691	Thbs3	thrombospondin 3
chr4	52452120	52501131	+	374	600	439	319	268	438	483	414	497	452	366	365	394	403	413	-72.3333	-1.18935	1.18935	0.0212706	1	NM_008017	Smc2	structural maintenance of chromosomes 2-like 1,structural maintenance of chromosomes 2-like 1,
chr4	126754626	126801538	+	704	979	723	541	449	740	904	778	811	744	621	611	665	754	712	-114.917	-1.17339	1.17339	0.0214919	1	NM_177462	Zmym6	zinc finger, MYM-type 6,zinc finger, MYM-type 6,zinc finger, MYM-type 6,
chr17	24551619	24562842	+	333	447	318	262	198	361	333	368	370	327	301	269	324	278	319.571	-62	-1.2116	1.2116	0.0215076	1	NM_001080128	Rnps1	ribonucleic acid binding protein S1 isoform 2
chr5	71352295	71487088	-	1447	2114	1429	1215	1017	1303	1712	1600	1752	1471	1395	1384	1171	1428	1457.29	-263.167	-1.19574	1.19574	0.022544	1	NM_008066	Gabra2	gamma-aminobutyric acid (GABA-A) receptor,,gamma-aminobutyric acid (GABA-A) receptor,,
chr10	74779687	74797533	+	56	77	50	28	23	56	43	62	64	51	32	31	50	36	46.5714	-21.75	-1.58389	1.58389	0.0226613	1	NM_009630	Adora2a	adenosine A2a receptor
chr4	154936500	154965109	+	1385	1825	1434	1192	945	1526	1706	1531	1512	1476	1369	1286	1372	1423	1424.14	-143.833	-1.10557	1.10557	0.0232714	1	NM_138671	Nadk	NAD kinase,NAD kinase,NAD kinase,
chr4	147197094	147222484	-	529	823	645	461	355	630	725	585	682	664	529	483	566	605	587.714	-97.9167	-1.17942	1.17942	0.0234862	1	NM_198619	2810408P10Rik	hypothetical protein LOC242747
chr1	158734297	158869518	-	1646	2252	1820	1540	1211	1775	1901	1820	1866	1874	1768	1648	1595	1586	1736.71	-204.083	-1.12374	1.12374	0.02492	1	NM_001159966	Ralgps2	n/a
chr17	56259100	56261369	-	74	34	43	29	14	25	35	82	28	44	33	19	22	29	36.7143	-25.5833	-1.99353	1.99353	0.0250854	1	NM_029796	Lrg1	leucine-rich alpha-2-glycoprotein
chr4	155186597	155198652	+	657	885	733	582	457	770	733	726	733	755	668	622	692	611	686.714	-89.75	-1.13845	1.13845	0.0257054	1	NM_207678	Ccnl2	cyclin L2,cyclin L2,
chr1	158734297	158869757	-	1653	2264	1830	1548	1221	1784	1910	1828	1876	1884	1777	1661	1603	1593	1746	-204.167	-1.1231	1.1231	0.0267069	1	NM_001159965	Ralgps2	n/a
chr1	158734297	158869757	-	1652	2264	1830	1548	1221	1784	1908	1826	1876	1884	1777	1661	1603	1592	1745.57	-203.75	-1.12287	1.12287	0.026991	1	NM_001159967	Ralgps2	n/a
chr1	158734297	158869757	-	1642	2248	1819	1540	1213	1781	1904	1815	1863	1873	1768	1650	1601	1588	1736.86	-198.583	-1.12023	1.12023	0.0280589	1	NM_023884	Ralgps2	Ral-A exchange factor RalGPS2,Ral-A exchange factor RalGPS2,Ral-A exchange factor RalGPS2,Ral-A exchange factor RalGPS2,Ral-A exchange factor RalGPS2,Ral-A exchange factor RalGPS2,Ral-A exchange factor RalGPS2,Ral-A exchange factor RalGPS2,
chr7	125274825	125387151	-	3996	5092	4466	3462	2821	4841	4757	4418	4219	4598	3975	3838	4351	3968	4195.29	-378.667	-1.09389	1.09389	0.0291076	1	NM_001031814	Smg1	PI-3-kinase-related kinase SMG-1
chr14	124059361	124373301	+	256	363	299	227	184	261	304	283	301	308	261	250	235	254	270.286	-47.3333	-1.18933	1.18933	0.0307932	1	NM_145467	Itgbl1	integrin, beta-like 1
chr1	158734297	158869757	-	1632	2237	1807	1533	1211	1761	1893	1804	1853	1860	1760	1648	1583	1579	1726.71	-196.5	-1.11963	1.11963	0.0317133	1	NM_001159968	Ralgps2	n/a
chr19	16691163	16855417	-	2529	3471	2609	2176	1699	2736	3281	2796	2876	2686	2498	2312	2459	2737	2623.43	-284.5	-1.11373	1.11373	0.0329696	1	NM_173028	Vps13a	vacuolar protein sorting 13A,vacuolar protein sorting 13A,vacuolar protein sorting 13A,
chr12	16901783	16995080	+	9153	12835	8923	8107	6294	9549	10913	10120	10634	9186	9308	8564	8583	9103	9356.86	-1090.5	-1.12267	1.12267	0.0340456	1	NM_009072	Rock2	Rho-associated coiled-coil forming kinase 2,Rho-associated coiled-coil forming kinase 2,
chrX	102992955	103124711	-	8147	11230	8533	7375	5553	9391	10406	9007	9304	8785	8468	7556	8441	8680	8605.86	-745.75	-1.09	1.09	0.034581	1	NM_009530	Atrx	alpha thalassemia/mental retardation syndrome,alpha thalassemia/mental retardation syndrome,alpha thalassemia/mental retardation syndrome,alpha thalassemia/mental retardation syndrome,
chr16	98013073	98072834	-	424	513	484	355	294	457	427	469	425	498	408	400	411	356	423.857	-70.25	-1.17841	1.17841	0.0347041	1	NM_144789	Prdm15	n/a
chr14	31814578	31825625	+	322	544	383	285	232	353	443	356	451	394	327	316	317	370	361.571	-67.8333	-1.20401	1.20401	0.0359743	1	NM_001165930	Glt8d1	n/a
chr1	93312558	93355905	-	774	1091	764	670	534	795	912	856	904	787	769	727	715	761	788.429	-106	-1.14266	1.14266	0.0362423	1	NM_011066	Per2	period homolog 2,period homolog 2,
chr12	59312790	59317023	+	1074	1361	1180	919	798	1176	1234	1187	1128	1215	1055	1086	1057	1029	1108.14	-119.917	-1.11348	1.11348	0.0368587	1	NM_009216	Sstr1	somatostatin receptor 1
chr16	11136687	11176486	-	634	841	709	549	398	763	754	701	697	730	630	542	686	629	659.286	-87.5833	-1.14087	1.14087	0.0374373	1	NM_145931	Zc3h7a	zinc finger CCCH type containing 7
chr18	38132276	38157228	-	208	293	239	157	151	241	227	230	243	246	180	205	217	189	215.714	-41.9167	-1.21197	1.21197	0.0374596	1	NM_139206	Arap3	centaurin, delta 3,centaurin, delta 3,centaurin, delta 3,centaurin, delta 3,
chr15	74825306	74828318	-	431	474	428	293	215	456	471	477	393	441	336	293	410	393	391.857	-79	-1.22067	1.22067	0.0397731	1	NM_010738	Ly6a	lymphocyte antigen 6 complex, locus A,lymphocyte antigen 6 complex, locus A,
chr6	91937103	92025999	+	265	382	316	245	170	289	337	293	317	325	281	231	260	281	284	-48.4167	-1.18392	1.18392	0.0423544	1	NM_172731	Fgd5	FYVE, RhoGEF and PH domain containing 5
chr9	99143886	99200822	+	287	341	241	193	154	297	261	317	283	248	222	210	267	218	252.143	-53.4167	-1.23301	1.23301	0.0427025	1	NM_023873	Cep70	centrosomal protein 70,centrosomal protein 70,
chr6	119125270	119171632	+	249	328	272	188	179	267	280	275	272	280	216	244	240	234	251.571	-42.1667	-1.18059	1.18059	0.0427133	1	NM_001033379	Dcp1b	DCP1 decapping enzyme homolog b,DCP1 decapping enzyme homolog b,
chr6	39086618	39156772	-	3133	4960	3656	3161	2127	3643	4142	3464	4110	3764	3629	2894	3274	3455	3512.86	-466.333	-1.14076	1.14076	0.043255	1	NM_001033430	Jhdm1d	jumonji C domain-containing histone demethylase
chr17	33783177	33822403	-	2155	3083	2355	1926	1619	2458	2816	2383	2554	2424	2211	2203	2209	2349	2333.29	-210.667	-1.09392	1.09392	0.0435087	1	NM_001109913	Hnrnpm	n/a
chr12	117643874	117702004	+	217	269	232	171	137	240	211	240	223	239	196	186	216	176	210.857	-40.5	-1.2093	1.2093	0.0441334	1	NM_133762	Ncapg2	leucine zipper protein 5
chr4	83171448	83510574	+	96	132	103	78	56	97	96	106	109	106	90	76	87	80	93.4286	-23.75	-1.28529	1.28529	0.0445723	1	NM_001081012	4930473A06Rik	hypothetical protein LOC320226,hypothetical protein LOC320226,
chr3	153636399	153934684	+	622	1042	768	590	541	534	646	688	863	791	677	736	480	539	682	-172.667	-1.28399	1.28399	0.0447282	1	NM_001081263	Slc44a5	solute carrier family 44, member 5
chr17	26218155	26227109	-	655	833	740	548	476	735	785	724	690	762	629	648	661	655	681.286	-77.0833	-1.11891	1.11891	0.0451062	1	NM_011933	Decr2	2-4-dienoyl-Coenzyme A reductase 2, peroxisomal
chr9	54828686	54855586	+	159	213	154	121	117	127	125	176	176	159	139	159	114	104	146.714	-41.3333	-1.32041	1.32041	0.0455843	1	NM_176844	Chrna5	cholinergic receptor, nicotinic, alpha,cholinergic receptor, nicotinic, alpha,
chr6	85849044	85854932	-	366	436	371	288	248	345	402	405	361	382	331	337	310	335	351.571	-54.4167	-1.16578	1.16578	0.0456332	1	NM_029331	1700019G17Rik	hypothetical protein LOC75541
chr14	21748654	21852895	+	1059	1429	1336	963	704	1326	1348	1171	1184	1375	1106	958	1192	1124	1158.57	-148.333	-1.13546	1.13546	0.0458591	1	NM_009502	Vcl	vinculin,vinculin,
chr1	171585631	171623657	+	1321	2060	1532	1116	884	1694	1794	1461	1707	1577	1281	1203	1523	1497	1464.14	-205.667	-1.14947	1.14947	0.0463143	1	NM_009063	Rgs5	regulator of G-protein signaling 5
chr10	127675121	127689988	+	110	131	116	72	69	104	113	122	109	119	83	94	93	94	102	-25.6667	-1.28205	1.28205	0.0471419	1	NM_011589	Timeless	timeless homolog,timeless homolog,timeless homolog,timeless homolog,timeless homolog,
chr2	12845667	12925080	+	3184	5107	2874	2861	2097	2815	3667	3520	4231	2959	3285	2853	2530	3059	3205.29	-638.25	-1.2177	1.2177	0.0474194	1	NM_008961	Pter	phosphotriesterase related,phosphotriesterase related,
chr19	24369285	24630317	-	964	1501	1212	1004	725	1073	1228	1066	1244	1248	1153	986	964	1024	1097.86	-154.25	-1.1495	1.1495	0.0491158	1	NM_008846	Pip5k1b	phosphatidylinositol-4-phosphate 5-kinase, type
chr11	93747532	93808298	+	623	809	620	504	394	699	737	689	670	638	579	536	628	615	622.143	-76.1667	-1.12921	1.12921	0.04949	1	NM_134012	Mbtd1	mbt domain containing 1
chr2	43604343	44243143	+	361	632	320	303	254	304	392	399	524	329	348	346	273	327	363.714	-93.8333	-1.29006	1.29006	0.0495779	1	NM_153820	Arhgap15	Rho GTPase activating protein 15 isoform 1,Rho GTPase activating protein 15 isoform 1,Rho GTPase activating protein 15 isoform 1,
chr14	99498651	99653712	+	307	396	302	240	192	300	367	339	328	311	276	261	270	306	298.714	-47.75	-1.17161	1.17161	0.0505243	1	NM_029320	Pibf1	progesterone-induced blocking factor 1 isoform,progesterone-induced blocking factor 1 isoform,progesterone-induced blocking factor 1 isoform,
chr6	65728955	65886371	+	125	186	162	113	84	137	153	138	154	167	130	114	123	128	136.286	-29.25	-1.23636	1.23636	0.0507085	1	NM_027547	Prdm5	PR domain containing 5,PR domain containing 5,
chr9	35259660	35315237	+	377	560	408	336	268	397	475	417	464	420	386	365	357	396	400.714	-57.6667	-1.15337	1.15337	0.0510533	1	NM_021339	Cdon	cell adhesion molecule-related/down-regulated by,cell adhesion molecule-related/down-regulated by,
chr8	74842960	74845553	+	193	321	264	175	145	240	261	213	266	272	201	197	216	218	226.143	-42.3333	-1.20353	1.20353	0.0514673	1	NM_008452	Klf2	Kruppel-like factor 2 (lung)
chr2	38578894	38640035	-	209	253	295	167	134	212	269	231	210	304	192	182	191	224	219.143	-51.0833	-1.25898	1.25898	0.0517595	1	NM_001159549	Nr6a1	n/a
chr14	28242032	28296740	+	1912	2605	1885	1658	1137	2102	2368	2114	2158	1941	1904	1547	1889	1975	1932.57	-242.25	-1.13247	1.13247	0.0519735	1	NM_001114879	D14Abb1e	n/a
chr1	71632096	71699745	-	2066	3748	3184	1979	1390	2705	3413	2284	3105	3278	2272	1891	2431	2847	2586.86	-528.75	-1.22402	1.22402	0.0526884	1	NM_010233	Fn1	fibronectin 1,fibronectin 1,fibronectin 1,fibronectin 1,fibronectin 1,fibronectin 1,fibronectin 1,
chr10	115922216	116018567	-	1214	1677	1301	1084	839	1389	1574	1342	1389	1339	1245	1142	1248	1313	1288.29	-119.667	-1.09674	1.09674	0.0529955	1	NM_001037847	Cnot2	CCR4-NOT transcription complex, subunit 2,CCR4-NOT transcription complex, subunit 2,
chr12	100024813	100139694	-	1816	2384	1798	1638	1220	1940	2110	2008	1975	1851	1881	1660	1744	1760	1839.86	-183.417	-1.10414	1.10414	0.0531555	1	NM_001081191	Eml5	echinoderm microtubule associated protein like
chr19	27836210	28085656	-	3434	5381	3416	3306	2255	3373	4182	3797	4458	3517	3796	3068	3032	3489	3593.86	-577.75	-1.17266	1.17266	0.0531777	1	NM_011265	Rfx3	regulatory factor X, 3 (influences HLA class II,regulatory factor X, 3 (influences HLA class II,regulatory factor X, 3 (influences HLA class II,regulatory factor X, 3 (influences HLA class II,
chr2	65295174	65405549	-	1845	2521	1843	1600	1281	1951	2310	2040	2089	1897	1837	1743	1754	1927	1898.14	-193.417	-1.10655	1.10655	0.0532229	1	NM_018732	Scn3a	sodium channel, voltage-gated, type III, alpha
chr14	99498651	99579658	+	214	269	204	158	141	199	232	237	223	210	181	192	179	194	202.286	-36.8333	-1.1975	1.1975	0.0532606	1	NM_029454	Pibf1	progesterone-induced blocking factor 1 isoform
chr2	38578894	38640035	-	209	253	295	167	134	212	270	231	210	304	192	182	191	225	219.286	-50.8333	-1.25738	1.25738	0.0534546	1	NM_001159548	Nr6a1	n/a
chr10	39753340	39862060	-	100	150	125	96	56	104	116	111	124	129	110	76	93	97	105.714	-27.3333	-1.29078	1.29078	0.0535061	1	NM_001114332	Slc16a10	n/a
chr7	4088657	4099775	+	2429	2693	2486	1591	1574	2766	2486	2686	2231	2559	1827	2142	2486	2074	2286.43	-359.75	-1.16872	1.16872	0.0536133	1	NM_172736	Leng8	leukocyte receptor cluster (LRC) member 8
chr2	79095582	79173271	+	1270	1903	1174	1030	975	1040	1302	1404	1577	1209	1183	1327	935	1086	1245.86	-263.917	-1.23299	1.23299	0.0540763	1	NM_010576	Itga4	integrin alpha 4,integrin alpha 4,
chr12	4599813	4720758	+	1594	2177	1659	1395	1180	1827	1925	1762	1804	1708	1602	1606	1642	1606	1675.71	-144	-1.08922	1.08922	0.0541717	1	NM_011365	Itsn2	SH3 domain protein 1B,SH3 domain protein 1B,SH3 domain protein 1B,SH3 domain protein 1B,
chr19	27836210	28057438	-	3435	5392	3422	3313	2265	3374	4184	3798	4467	3523	3804	3082	3033	3490	3599.57	-577.083	-1.17215	1.17215	0.0542161	1	NM_001166414	Rfx3	n/a
chr11	79052885	79056526	-	629	730	643	466	280	697	708	695	605	662	535	381	626	591	585	-120.75	-1.22644	1.22644	0.0555206	1	NM_001042565	Wsb1	WD repeat and SOCS box-containing 1 isoform 2
chr13	37437213	37510904	+	234	273	187	165	120	230	196	259	226	193	189	163	207	163	200	-45.5	-1.25208	1.25208	0.0555222	1	NM_010745	Ly86	lymphocyte antigen 86
chr10	115922216	116018567	-	1233	1701	1324	1103	853	1405	1606	1363	1409	1363	1266	1161	1263	1340	1309.29	-120.833	-1.09609	1.09609	0.0556837	1	NM_001037846	Cnot2	CCR4-NOT transcription complex, subunit 2
chr3	123229083	123375310	-	729	1007	762	669	518	704	868	806	834	784	768	705	633	724	750.571	-100.5	-1.14205	1.14205	0.057806	1	NM_031186	Ndst3	N-deacetylase/N-sulfotransferase (heparan,N-deacetylase/N-sulfotransferase (heparan,
chr19	10278691	10282314	+	185	292	261	184	133	230	229	205	242	269	211	181	207	191	215.143	-41.1667	-1.20844	1.20844	0.0583556	1	NM_026919	1810006K21Rik	n/a
chr3	108186760	108191082	+	192	262	172	146	140	152	160	212	217	177	168	190	137	133	176.286	-45	-1.28662	1.28662	0.0586901	1	NM_019976	Psrc1	proline/serine-rich coiled-coil 1,proline/serine-rich coiled-coil 1,
chr10	76171536	76188789	-	252	485	485	275	226	310	387	279	402	499	316	308	279	323	343.714	-86.8333	-1.28331	1.28331	0.0590015	1	NM_009933	Col6a1	procollagen, type VI, alpha 1
chr14	28242032	28296740	+	1983	2669	1953	1722	1176	2181	2457	2192	2211	2011	1977	1600	1960	2050	2000.14	-241.25	-1.12719	1.12719	0.0601542	1	NM_028945	D14Abb1e	n/a
chr2	38578894	38781981	-	212	259	303	174	140	216	275	234	215	312	200	190	194	229	224.857	-50.4167	-1.24805	1.24805	0.0606341	1	NM_010264	Nr6a1	nuclear receptor subfamily 6, group A, member 1
chr9	95460235	95462540	+	1183	1581	1272	992	936	1244	1349	1308	1310	1310	1139	1274	1118	1125	1226.29	-145.333	-1.12486	1.12486	0.0611798	1	NM_198414	Paqr9	progestin and adipoQ receptor family member IX
chr2	109731034	109741093	+	4172	6557	4181	3746	2728	4568	5499	4613	5433	4304	4301	3712	4106	4587	4436.57	-606.833	-1.1453	1.1453	0.0615408	1	NM_011699	Lin7c	lin 7 homolog c,lin 7 homolog c,
chr4	122960527	122976064	+	150	193	155	107	96	146	175	166	160	160	123	131	131	146	145.286	-29.25	-1.22034	1.22034	0.0621865	1	NM_148917	Pabpc4	poly(A) binding protein, cytoplasmic 4 isoform
chr2	148506855	148518683	+	1410	1872	1515	1296	1012	1587	1751	1559	1551	1560	1488	1377	1426	1461	1488.86	-118.667	-1.08252	1.08252	0.0634637	1	NM_028986	Gzf1	GDNF-inducible zinc finger protein 1
chr2	157942140	157972128	-	409	697	513	341	250	471	640	452	577	528	392	340	423	534	463.714	-96.75	-1.22913	1.22913	0.0635038	1	NM_009373	Tgm2	transglutaminase 2, C polypeptide,transglutaminase 2, C polypeptide,
chr7	133766759	133768984	-	62	178	132	69	38	100	112	69	147	136	79	52	90	93	95.1429	-38.8333	-1.49469	1.49469	0.0636614	1	NM_019738	Nupr1	p8 protein
chr4	55540008	55545347	-	131	252	231	138	73	155	218	145	209	238	158	99	139	182	167.143	-52.8333	-1.36563	1.36563	0.0638657	1	NM_010637	Klf4	Kruppel-like factor 4 (gut)
chr10	23516791	23547774	+	485	738	508	440	359	487	592	536	611	523	505	488	438	494	513.571	-75.4167	-1.15671	1.15671	0.0638829	1	NM_183116	1110021L09Rik	n/a
chr10	50312474	50571007	+	820	1216	944	743	610	932	1121	907	1008	972	853	830	838	935	906.143	-98.3333	-1.11381	1.11381	0.064751	1	NM_001146089	Ascc3	n/a
chr10	50312474	50571007	+	820	1216	944	743	610	932	1121	907	1008	972	853	830	838	935	906.143	-98.3333	-1.11381	1.11381	0.064751	1	NM_198007	Ascc3	n/a
chr1	135516447	135557957	-	1714	2446	2035	1650	1297	2099	2246	1895	2027	2095	1895	1765	1887	1874	1919.71	-150.417	-1.08108	1.08108	0.0653474	1	NM_144530	Zc3h11a	zinc finger CCCH type containing 11A,zinc finger CCCH type containing 11A,zinc finger CCCH type containing 11A,zinc finger CCCH type containing 11A,
chr10	127669118	127689988	+	112	131	118	77	70	106	117	124	109	121	88	95	95	98	104.286	-24	-1.25532	1.25532	0.0656928	1	NM_001164081	Timeless	n/a
chr10	127669118	127689988	+	112	131	118	77	70	106	117	124	109	121	88	95	95	98	104.286	-24	-1.25532	1.25532	0.0656928	1	NM_001136082	Timeless	n/a
chr17	26339906	26348269	+	153	190	158	103	78	184	149	169	157	163	118	106	165	124	143.143	-34.75	-1.27096	1.27096	0.0663466	1	NM_001081069	Rgs11	regulator of G-protein signaling 11,regulator of G-protein signaling 11,regulator of G-protein signaling 11,
chr5	124148310	124171053	-	555	711	627	508	399	576	655	614	589	645	583	543	518	546	576.857	-68.5	-1.12511	1.12511	0.0670847	1	NM_027494	Zcchc8	zinc finger, CCHC domain containing 8,zinc finger, CCHC domain containing 8,
chr19	5988544	6015247	-	535	708	578	437	415	542	632	592	587	595	502	565	487	527	550.714	-71.0833	-1.13663	1.13663	0.0681227	1	NM_007600	Capn1	calpain 1,calpain 1,calpain 1,
chr8	130882972	131029373	+	3780	5829	4052	3641	2929	3653	4466	4179	4830	4171	4181	3985	3283	3725	4050.57	-599.833	-1.15812	1.15812	0.068907	1	NM_008737	Nrp1	neuropilin 1,neuropilin 1,neuropilin 1,
chr11	23565975	23632876	+	200	283	229	176	139	223	237	221	234	236	202	189	200	198	211.429	-33.0833	-1.16772	1.16772	0.0689169	1	NM_028304	Pus10	coiled-coil domain containing 139
chr9	119245105	119249158	-	133	168	154	105	72	132	166	147	139	159	121	98	119	138	131.571	-29.3333	-1.2465	1.2465	0.0691536	1	NM_010851	Myd88	myeloid differentiation primary response gene
chr10	127669118	127689988	+	112	130	118	77	70	106	117	124	108	121	88	95	95	98	104.143	-23.6667	-1.25177	1.25177	0.0696771	1	NM_001164080	Timeless	n/a
chr4	6118251	6146935	+	1389	1923	1428	1268	1017	1488	1665	1536	1593	1470	1456	1384	1337	1389	1452.14	-141.5	-1.10169	1.10169	0.0698044	1	NM_026534	Ubxn2b	hypothetical protein LOC68053
chr2	130953147	130971719	+	202	295	238	141	107	237	281	223	244	245	162	146	213	234	209.571	-48.5833	-1.2574	1.2574	0.0699937	1	NM_028306	Hspa12b	HSPA12B
chr2	140483934	140497212	-	1499	2100	1592	1324	1135	1606	1909	1657	1740	1639	1520	1544	1443	1592	1590.71	-153.917	-1.10095	1.10095	0.0703046	1	NM_178382	Flrt3	fibronectin leucine rich transmembrane protein
chr4	136535646	136604610	-	337	353	398	241	177	388	358	373	292	410	277	241	349	299	320.143	-66.8333	-1.22927	1.22927	0.0704093	1	NM_198248	Zbtb40	zinc finger and BTB domain containing 40
chr2	144096770	144106965	+	150	207	210	140	87	189	169	166	172	216	161	118	170	141	163.429	-37.1667	-1.25198	1.25198	0.0717148	1	NM_028984	8430406I07Rik	hypothetical protein LOC74528,hypothetical protein LOC74528,hypothetical protein LOC74528,
chr9	48462401	48644050	-	2423	2986	2381	2075	1763	1920	2391	2679	2474	2451	2383	2399	1726	1995	2301	-408.917	-1.19236	1.19236	0.0718585	1	NM_001033324	Zbtb16	zinc finger and BTB domain containing 16,zinc finger and BTB domain containing 16,zinc finger and BTB domain containing 16,
chr9	72122705	72211578	+	907	1302	1021	831	595	1107	1192	1003	1079	1051	954	810	995	994	983.714	-106.083	-1.11307	1.11307	0.0719396	1	NM_146224	Zfp280d	suppressor of hairy wing homolog 4,suppressor of hairy wing homolog 4,
chr17	33783177	33822403	-	2274	3261	2470	2058	1725	2588	2988	2514	2702	2543	2363	2347	2326	2493	2469.71	-204.083	-1.08567	1.08567	0.0723327	1	NM_029804	Hnrnpm	heterogeneous nuclear ribonucleoprotein M,heterogeneous nuclear ribonucleoprotein M,heterogeneous nuclear ribonucleoprotein M,
chr14	31814618	31825625	+	389	625	451	348	303	430	524	430	518	464	400	412	386	437	435.286	-61.9167	-1.15148	1.15148	0.0727569	1	NM_029626	Glt8d1	glycosyltransferase 8 domain containing 1,glycosyltransferase 8 domain containing 1,glycosyltransferase 8 domain containing 1,
chr1	89841695	89905126	-	279	458	373	259	196	365	391	308	379	384	297	267	328	326	327	-52.5	-1.17241	1.17241	0.0734156	1	NM_001033291	Usp40	ubiquitin specific peptidase 40,ubiquitin specific peptidase 40,ubiquitin specific peptidase 40,ubiquitin specific peptidase 40,
chr16	50191957	50432502	-	1702	2383	1883	1575	1073	1979	2264	1882	1974	1939	1808	1460	1779	1889	1818.71	-197.667	-1.11399	1.11399	0.0734237	1	NM_027444	Bbx	HMG-BOX transcription factor BBX,HMG-BOX transcription factor BBX,HMG-BOX transcription factor BBX,HMG-BOX transcription factor BBX,HMG-BOX transcription factor BBX,HMG-BOX transcription factor BBX,HMG-BOX transcription factor BBX,HMG-BOX transcription factor BBX,
chr19	10280522	10282314	+	183	284	260	183	132	229	229	202	235	268	210	180	206	191	213.143	-38.25	-1.19441	1.19441	0.0747074	1	NM_001163431	1810006K21Rik	n/a
chr11	23565673	23632876	+	192	270	215	164	134	215	224	212	224	221	188	182	193	187	201	-31.5	-1.168	1.168	0.075003	1	NM_001033654	Pus10	coiled-coil domain containing 139
chr1	175787351	175810318	-	39	81	44	30	33	38	33	43	67	45	34	45	34	28	42.2857	-16.4167	-1.46572	1.46572	0.0756552	1	NM_001170853	Mndal	n/a
chr17	71693833	71824683	-	1177	1721	1278	1079	745	1420	1536	1301	1426	1316	1239	1014	1276	1281	1264.71	-145.167	-1.12072	1.12072	0.0756732	1	NM_028887	Smchd1	SMC hinge domain containing 1
chr11	23565673	23632876	+	193	270	217	165	134	215	228	213	224	223	189	182	193	190	202	-31.5	-1.16711	1.16711	0.076261	1	NM_028956	Pus10	coiled-coil domain containing 139
chr13	113388542	113442518	-	72	108	68	55	43	54	82	80	89	70	63	59	49	68	68.2857	-19.9167	-1.33333	1.33333	0.0765398	1	NM_001145885	Ddx4	n/a
chr13	113388542	113442518	-	71	107	66	54	42	54	80	78	89	68	62	57	49	67	67.1429	-19.5833	-1.33333	1.33333	0.0765659	1	NM_010029	Ddx4	DEAD (Asp-Glu-Ala-Asp) box polypeptide 4,DEAD (Asp-Glu-Ala-Asp) box polypeptide 4,
chr18	36942933	36952214	+	381	520	438	321	259	450	492	421	431	451	369	352	404	410	405.429	-50.5833	-1.13181	1.13181	0.0766665	1	NM_080636	Hars2	histidyl-tRNA synthetase-like
chr14	28295595	28321646	-	426	624	439	350	282	483	552	471	517	452	402	384	434	460	445.714	-60	-1.14286	1.14286	0.0770145	1	NM_177111	Ccdc66	coiled-coil domain containing 66
chr17	24551619	24562842	+	572	687	546	462	381	603	596	632	569	562	530	518	542	497	550	-65.9167	-1.12634	1.12634	0.0771236	1	NM_001080127	Rnps1	ribonucleic acid binding protein S1 isoform 1
chr13	94077988	94174917	+	3235	4893	3162	2967	2243	3085	4064	3577	4054	3255	3407	3052	2773	3390	3358.29	-473.167	-1.14995	1.14995	0.0789321	1	NM_152134	Homer1	homer homolog 1 isoform d,homer homolog 1 isoform d,
chr2	151822246	151834993	+	57	104	63	38	31	50	84	63	86	65	44	42	45	70	59.2857	-21.0833	-1.41957	1.41957	0.0794767	1	NM_027172	2310046K01Rik	hypothetical protein LOC69698,hypothetical protein LOC69698,
chr2	128524732	128627924	+	771	1018	817	730	506	815	930	852	843	841	838	688	733	776	795.857	-86.5833	-1.11411	1.11411	0.0799405	1	NM_008587	Mertk	c-mer proto-oncogene tyrosine kinase
chr4	14736651	14753734	-	1196	1667	1337	1091	752	1395	1609	1322	1381	1376	1253	1023	1254	1342	1278.71	-141.667	-1.11631	1.11631	0.0803119	1	NM_152812	Otud6b	OTU domain containing 6B,OTU domain containing 6B,
chr4	130219273	130337477	+	3585	4658	3818	3217	2699	4059	4395	3964	3859	3931	3694	3672	3648	3666	3776.29	-248	-1.06757	1.06757	0.0807387	1	NM_001159605	Pum1	n/a
chr6	91162757	91222534	+	127	194	200	99	108	163	154	140	161	206	114	147	147	128	149	-35	-1.26119	1.26119	0.082204	1	NM_001081437	Fbln2	fibulin 2 isoform b
chr17	79336474	79347392	+	665	828	684	568	420	756	779	735	686	704	652	571	680	650	668.286	-70.0833	-1.10981	1.10981	0.0825573	1	NM_028611	2410091C18Rik	hypothetical protein LOC73694 isoform 1,hypothetical protein LOC73694 isoform 1,
chr14	8650470	8784101	+	1286	1783	1685	1135	900	1730	1667	1422	1477	1735	1303	1225	1555	1391	1444	-176.167	-1.12873	1.12873	0.0830647	1	NM_134080	Flnb	filamin B, beta
chr4	81936076	82151212	-	9108	13568	9044	8637	6822	8633	10038	10070	11242	9311	9917	9282	7759	8373	9422	-1374.92	-1.15566	1.15566	0.0835461	1	NM_008687	Nfib	nuclear factor I/B,nuclear factor I/B,nuclear factor I/B,nuclear factor I/B,nuclear factor I/B,
chr2	160471632	160548499	+	2539	3653	2997	2465	1720	3151	3402	2807	3027	3085	2830	2340	2832	2838	2822.71	-263	-1.09705	1.09705	0.0838074	1	NM_009408	Top1	topoisomerase (DNA) I
chr6	91162757	91222534	+	127	198	204	101	109	164	159	140	164	210	116	148	147	133	151.143	-35.3333	-1.2598	1.2598	0.0841394	1	NM_007992	Fbln2	fibulin 2 isoform a
chr1	181675034	181734146	-	1754	2357	1939	1672	1265	2084	2103	1939	1953	1996	1920	1721	1873	1754	1879.43	-145.667	-1.08017	1.08017	0.0842702	1	NM_026375	Ahctf1	AT hook containing transcription factor 1,AT hook containing transcription factor 1,
chr5	69948180	69964869	+	434	542	445	341	248	510	504	480	449	458	392	337	458	420	427.714	-60.5833	-1.1508	1.1508	0.0845633	1	NM_172711	Guf1	GUF1 GTPase homolog,GUF1 GTPase homolog,
chr4	81936076	82151212	-	9145	13612	9077	8675	6866	8657	10068	10111	11278	9345	9961	9342	7781	8399	9459.57	-1373.92	-1.15488	1.15488	0.0864179	1	NM_001113210	Nfib	n/a
chr4	81936076	82151212	-	9147	13616	9078	8677	6867	8659	10070	10113	11281	9346	9963	9344	7783	8400	9461.43	-1374.17	-1.15488	1.15488	0.086429	1	NM_001113209	Nfib	n/a
chr10	48819268	49508560	-	1722	2395	1693	1490	1269	1836	2067	1904	1984	1743	1711	1727	1650	1724	1777.57	-174	-1.10217	1.10217	0.0870722	1	NM_010349	Grik2	glutamate receptor, ionotropic, kainate 2 (beta,glutamate receptor, ionotropic, kainate 2 (beta,glutamate receptor, ionotropic, kainate 2 (beta,
chr19	8831592	8845400	+	644	874	758	557	486	794	796	712	724	780	640	661	714	664	699.286	-68.9167	-1.1029	1.1029	0.0877528	1	NM_016813	Nxf1	nuclear RNA export factor 1
chr17	6040570	6079739	-	627	837	653	545	411	714	786	693	693	672	626	559	642	656	648.714	-65.25	-1.10511	1.10511	0.0880868	1	NM_177311	Serac1	serine active site containing 1 isoform 2,serine active site containing 1 isoform 2,
chrX	63906333	63914576	+	1656	2360	1574	1452	1144	1766	1999	1831	1955	1620	1667	1557	1587	1668	1697.86	-182.25	-1.11252	1.11252	0.0885946	1	NM_198863	Slitrk2	SLIT and NTRK-like family, member 2
chr1	66221902	66489157	+	29662	39583	30679	27261	19443	33961	37848	32795	32796	31584	31301	26455	30525	31572	31004	-2428.42	-1.08105	1.08105	0.0890841	1	NM_001039934	Mtap2	microtubule-associated protein 2 isoform 1
chr16	31092498	31201324	-	3107	3944	2961	2634	2058	3440	3674	3435	3268	3048	3024	2800	3092	3065	3104.57	-255.083	-1.08516	1.08516	0.0891674	1	NM_030138	Acap2	centaurin, beta 2,centaurin, beta 2,
chr2	151825601	151834993	+	56	100	62	38	30	49	83	62	83	64	44	41	44	69	58.1429	-20.1667	-1.40741	1.40741	0.0892565	1	NM_001164819	2310046K01Rik	n/a
chr1	66221902	66489157	+	29637	39556	30648	27244	19418	33928	37808	32767	32774	31552	31282	26421	30495	31539	30975.7	-2430.08	-1.08118	1.08118	0.0892565	1	NM_008632	Mtap2	microtubule-associated protein 2 isoform 2,microtubule-associated protein 2 isoform 2,microtubule-associated protein 2 isoform 2,microtubule-associated protein 2 isoform 2,
chr14	31952202	31981827	-	354	600	542	338	261	523	491	391	497	558	388	355	470	410	438.429	-76.25	-1.18792	1.18792	0.089423	1	NM_138672	Stab1	stabilin 1
chr10	48819268	49508560	-	1720	2393	1691	1490	1269	1834	2067	1902	1983	1741	1711	1727	1648	1724	1776.57	-172.833	-1.10152	1.10152	0.0904518	1	NM_001111268	Grik2	n/a
chr7	19470038	19475787	+	96	95	101	63	49	80	103	106	79	104	72	67	72	86	83.7143	-22.0833	-1.29742	1.29742	0.0905333	1	NM_009402	Pglyrp1	peptidoglycan recognition protein 1
chr3	17954324	17957514	+	2644	4141	2770	2366	2253	2442	2785	2923	3431	2852	2717	3066	2195	2323	2786.71	-493.417	-1.1916	1.1916	0.0907603	1	NM_021560	Bhlhe22	basic helix-loop-helix domain containing, class
chr6	117118552	117125086	+	720	1433	940	773	562	838	1084	796	1187	968	888	765	753	904	894.429	-156.167	-1.18872	1.18872	0.0909046	1	NM_021704	Cxcl12	stromal cell derived factor 1 isoform alpha
chr11	29643050	29926033	-	891	1187	940	779	675	977	1070	985	983	968	894	918	878	893	931.286	-82.9167	-1.09257	1.09257	0.0911451	1	NM_146016	Eml6	hypothetical protein LOC237711,hypothetical protein LOC237711,
chr17	6040570	6079739	-	632	846	658	549	418	722	793	699	701	677	630	569	649	662	655.286	-64.8333	-1.10332	1.10332	0.0913788	1	NM_001111017	Serac1	n/a
chr2	140483934	140497212	-	1522	2129	1614	1345	1161	1629	1952	1683	1764	1662	1544	1580	1464	1628	1617.86	-149	-1.09588	1.09588	0.091754	1	NM_001172160	Flrt3	n/a
chr4	153544821	153649830	+	143	235	158	126	109	141	178	158	195	163	145	148	127	148	154.857	-30	-1.21127	1.21127	0.091984	1	NM_001162977	Megf6	n/a
chr1	137159276	137180661	-	775	969	861	631	568	805	991	857	803	886	725	773	724	827	799.286	-86.4167	-1.11337	1.11337	0.0920997	1	NM_145417	Rnpep	arginyl aminopeptidase (aminopeptidase B)
chr6	103460869	103683029	+	8622	12128	8578	7609	6300	9505	10786	9533	10049	8831	8737	8572	8543	8997	9037.43	-758.75	-1.08709	1.08709	0.0924775	1	NM_007697	Chl1	cell adhesion molecule with homology to L1CAM,cell adhesion molecule with homology to L1CAM,cell adhesion molecule with homology to L1CAM,cell adhesion molecule with homology to L1CAM,cell adhesion molecule with homology to L1CAM,
chrX	63902492	63914576	+	1643	2352	1566	1446	1134	1762	1995	1817	1949	1612	1660	1543	1584	1664	1689.86	-179.917	-1.11156	1.11156	0.0927056	1	NM_001161431	Slitrk2	n/a
chr8	3631159	3643644	+	277	377	384	261	169	334	370	306	312	395	300	230	300	309	307.429	-52.9167	-1.18584	1.18584	0.0931507	1	NM_011503	Stxbp2	syntaxin binding protein 2,syntaxin binding protein 2,
chr8	11198422	11312826	-	730	1208	949	638	599	969	1022	807	1001	977	733	815	871	853	865.286	-110.333	-1.13488	1.13488	0.0933299	1	NM_009931	Col4a1	procollagen, type IV, alpha 1
chr13	94074449	94174917	+	3862	5938	3935	3606	2836	3788	4943	4270	4920	4051	4140	3859	3405	4123	4109.71	-531.917	-1.13703	1.13703	0.0937994	1	NM_147176	Homer1	homer homolog 1 isoform L
chr9	64083007	64084169	+	204	243	183	161	125	176	213	226	201	188	185	170	158	178	186.571	-32.25	-1.18669	1.18669	0.0940371	1	NM_033607	Uchl4	ubiquitin carboxyl-terminal esterase L4
chr10	115922216	116018567	-	1190	1614	1261	1065	831	1358	1547	1316	1337	1298	1223	1131	1221	1290	1259.43	-100.75	-1.08284	1.08284	0.0942173	1	NM_028082	Cnot2	CCR4-NOT transcription complex, subunit 2,CCR4-NOT transcription complex, subunit 2,
chr6	135312948	135333191	+	84	170	130	79	34	92	147	93	141	134	91	46	83	123	101.571	-36.9167	-1.43052	1.43052	0.094764	1	NM_010128	Emp1	epithelial membrane protein 1
chr1	172634587	172797902	-	2838	4334	2910	2578	2171	3132	3538	3138	3591	2996	2960	2954	2815	2951	3057.86	-321.667	-1.11016	1.11016	0.0949631	1	NM_001081304	Atf6	activating transcription factor 6
chrX	20603309	20639164	-	326	463	342	274	203	379	415	360	384	352	315	276	341	346	339.143	-45.8333	-1.14345	1.14345	0.0953853	1	NM_001111076	Zfp182	n/a
chr9	95357312	95412415	-	2826	3887	2969	2462	1910	3330	3759	3124	3221	3057	2827	2599	2993	3136	2993.86	-245.25	-1.0849	1.0849	0.0959619	1	NM_001114977	2610101N10Rik	n/a
chrX	20603309	20639164	-	325	463	341	274	203	377	415	359	384	351	315	276	339	346	338.571	-45.6667	-1.14316	1.14316	0.09678	1	NM_001013387	Zfp182	zinc finger protein 182,zinc finger protein 182,
chr8	96738500	96838966	+	383	469	357	292	246	385	442	423	389	368	335	335	346	369	366.429	-47.0833	-1.13598	1.13598	0.0969814	1	NM_172410	Nup93	nucleoporin 93,nucleoporin 93,nucleoporin 93,
chr3	30993982	31021499	+	3683	5161	3628	3342	2721	3897	4274	4072	4276	3735	3837	3702	3503	3565	3812.86	-375.917	-1.10294	1.10294	0.09727	1	NM_001039090	Skil	SKI-like isoform b,SKI-like isoform b,
chr11	58680741	58697840	+	268	354	264	221	165	286	318	296	293	272	254	225	257	265	266	-36.75	-1.14685	1.14685	0.0976617	1	NM_172403	2810021J22Rik	hypothetical protein LOC69944
chr12	81268529	81361358	-	1461	2291	1780	1467	1226	1649	1815	1615	1898	1832	1684	1668	1482	1514	1670.43	-194.667	-1.12266	1.12266	0.0981512	1	NM_134156	Actn1	actinin, alpha 1,actinin, alpha 1,
chr1	161162456	161277711	+	346	509	382	294	226	409	465	383	422	393	338	308	368	388	371.429	-48.8333	-1.13932	1.13932	0.098338	1	NM_011931	Rfwd2	ring finger and WD repeat domain 2
chr10	76058500	76086149	-	151	353	325	175	76	190	318	167	292	335	201	103	171	265	219.143	-79.6667	-1.43063	1.43063	0.0983633	1	NM_146007	Col6a2	procollagen, type VI, alpha 2,procollagen, type VI, alpha 2,
chr18	70668334	70689792	-	302	335	263	224	190	263	305	334	278	271	257	259	236	254	269.857	-42.8333	-1.17031	1.17031	0.0985025	1	NM_001136090	Poli	n/a
chr2	79292797	79296793	-	657	1016	641	608	493	638	734	726	842	660	698	671	573	612	683.143	-104.167	-1.16314	1.16314	0.0991943	1	NM_010894	Neurod1	neurogenic differentiation 1
chr1	14159038	14300280	-	372	644	491	388	281	447	536	411	534	505	446	382	402	447	446.714	-64.0833	-1.15285	1.15285	0.0994363	1	NM_010164	Eya1	eyes absent 1,eyes absent 1,eyes absent 1,eyes absent 1,
chr9	43957344	44042129	-	1282	1610	1376	1065	915	1547	1491	1417	1334	1417	1223	1245	1390	1244	1324.29	-113.833	-1.08925	1.08925	0.0999623	1	NM_007619	Cbl	Casitas B-lineage lymphoma
chr2	151825601	151834993	+	50	79	49	32	26	38	67	55	65	50	37	35	34	56	47.4286	-16.1667	-1.39918	1.39918	0.100211	1	NM_001164820	2310046K01Rik	n/a
chr16	44347513	44388605	+	243	378	287	209	180	300	318	269	313	295	240	245	270	265	271	-37.3333	-1.14641	1.14641	0.100272	1	NM_144550	Ccdc52	coiled-coil domain containing 52,coiled-coil domain containing 52,
chr13	67440244	67461508	-	60	74	65	55	19	55	54	66	61	67	63	26	49	45	53.8571	-18.9167	-1.41348	1.41348	0.101051	1	NM_001038651	E130120F12Rik	hypothetical protein LOC629016
chr1	127810212	128727209	-	205	346	222	182	152	242	251	227	287	229	209	207	218	209	226.571	-36.9167	-1.17517	1.17517	0.10189	1	NM_001081756	Nckap5	Nck-associated protein 5 isoform 1
chr11	70797592	70817934	-	1596	2195	1549	1361	1223	1642	1747	1765	1819	1595	1563	1664	1476	1457	1619.86	-186.333	-1.121	1.121	0.102091	1	NM_178367	Dhx33	DEAH (Asp-Glu-Ala-His) box polypeptide 33
chr8	70212980	70342194	-	30561	39364	28692	26712	20929	29132	36087	33789	32615	29538	30671	28477	26184	30103	30196.7	-3121.92	-1.10818	1.10818	0.102303	1	NM_027626	Psd3	n/a
chr4	87415828	87679311	-	1542	1861	1461	1323	930	1510	1851	1705	1542	1504	1519	1265	1357	1544	1490.86	-162.417	-1.11428	1.11428	0.103151	1	NM_027326	Mllt3	myeloid/lymphoid or mixed lineage-leukemia,myeloid/lymphoid or mixed lineage-leukemia,
chr17	44325520	44417117	+	296	396	355	249	184	344	400	327	328	365	286	250	309	334	314.143	-45.25	-1.15352	1.15352	0.103282	1	NM_172621	Clic5	chloride intracellular channel 5,chloride intracellular channel 5,
chr8	55605786	55615351	-	2481	3409	2330	2148	1523	2624	3134	2743	2824	2399	2466	2072	2358	2614	2496.57	-277.833	-1.11686	1.11686	0.103354	1	NM_029701	Spcs3	signal peptidase complex subunit 3
chr10	43670112	43724652	-	61	125	90	53	29	70	105	67	104	93	61	39	63	88	73.5714	-25.25	-1.40239	1.40239	0.103632	1	NM_172393	Aim1	n/a
chr8	35870663	35882948	+	589	837	558	457	450	540	696	651	693	574	525	612	485	581	588.714	-88.5833	-1.16084	1.16084	0.104232	1	NM_176933	Dusp4	dual specificity phosphatase 4
chr1	134886421	134921925	-	744	924	751	604	459	897	828	823	766	773	694	625	806	691	739.714	-83.3333	-1.11837	1.11837	0.104245	1	NM_008575	Mdm4	transformed mouse 3T3 cell double minute 4,transformed mouse 3T3 cell double minute 4,transformed mouse 3T3 cell double minute 4,transformed mouse 3T3 cell double minute 4,
chr3	134970663	135005731	+	42	67	55	23	29	49	51	46	56	57	26	39	44	43	44.4286	-15	-1.39474	1.39474	0.104458	1	NM_178877	Nhedc2	Na+/H+ exchanger domain containing 2,Na+/H+ exchanger domain containing 2,Na+/H+ exchanger domain containing 2,
chr18	58168276	58369580	-	96	151	114	100	56	110	92	106	125	117	115	76	99	77	102.143	-24.25	-1.26431	1.26431	0.104886	1	NM_010181	Fbn2	fibrillin 2
chr14	73595308	73725598	-	1180	1533	1128	1026	739	1289	1415	1305	1270	1161	1178	1006	1159	1180	1179.86	-114.583	-1.10133	1.10133	0.104971	1	NM_009029	Rb1	retinoblastoma 1
chr8	70212980	70434845	-	30069	38792	28238	26352	20578	28695	35568	33245	32141	29071	30257	28000	25791	29670	29739.3	-3056.17	-1.1075	1.1075	0.104993	1	NM_030263	Psd3	pleckstrin and Sec7 domain containing 3 isoform
chr16	35022506	35109261	+	1098	1399	994	925	726	1146	1206	1214	1159	1023	1062	988	1030	1006	1068.86	-110.5	-1.10817	1.10817	0.105104	1	NM_023587	Ptplb	protein tyrosine phosphatase-like protein PTPLB
chr18	69505374	69847621	+	19048	25894	18504	18285	12561	18130	22245	21060	21454	19050	20995	17091	16295	18556	19214.4	-2287.08	-1.12543	1.12543	0.105367	1	NM_001083967	Tcf4	transcription factor 4 isoform b,transcription factor 4 isoform b,transcription factor 4 isoform b,
chr7	4877445	4896399	+	32	51	49	21	20	32	46	35	42	50	24	27	29	38	35	-12.8333	-1.43503	1.43503	0.105451	1	NM_173008	A430110N23Rik	hypothetical protein LOC269855
chr18	69504145	69847621	+	19194	26120	18657	18434	12681	18283	22414	21221	21641	19207	21166	17255	16433	18697	19374.3	-2301.92	-1.12519	1.12519	0.105622	1	NM_013685	Tcf4	transcription factor 4 isoform a,transcription factor 4 isoform a,
chr11	57296493	57332146	-	611	928	794	604	466	807	787	676	769	817	694	634	725	656	710.143	-76.75	-1.11333	1.11333	0.10563	1	NM_026342	Fam114a2	hypothetical protein LOC67726,hypothetical protein LOC67726,hypothetical protein LOC67726,
chrX	136219534	136288757	+	736	1309	827	760	535	748	1013	814	1085	851	873	728	672	845	838.286	-137.167	-1.17597	1.17597	0.105694	1	NM_001081499	Tbc1d8b	TBC1 domain family, member 8B
chr16	65815877	65863311	+	203	404	193	156	183	179	218	224	335	199	179	249	161	182	218.429	-59.9167	-1.31085	1.31085	0.105839	1	NM_028572	Vgll3	n/a
chr10	62442970	62481490	+	1656	2091	1703	1444	1007	1945	2004	1831	1732	1753	1658	1370	1748	1672	1680.57	-160	-1.09926	1.09926	0.105887	1	NM_027425	Rufy2	RUN and FYVE domain-containing 2
chr3	83702208	83844083	-	299	401	339	274	234	307	296	331	332	349	315	318	276	247	309.714	-48.3333	-1.16724	1.16724	0.106159	1	NM_172681	D930015E06Rik	hypothetical protein LOC229473,hypothetical protein LOC229473,hypothetical protein LOC229473,hypothetical protein LOC229473,hypothetical protein LOC229473,
chr7	119902897	120050317	+	1162	2022	1648	1238	855	1604	1697	1285	1675	1697	1421	1163	1442	1416	1442.71	-191.833	-1.141	1.141	0.106478	1	NM_001166585	Tead1	n/a
chr4	130219273	130337477	+	3712	4882	3964	3348	2836	4244	4582	4104	4045	4081	3844	3859	3815	3822	3938.57	-241.667	-1.06302	1.06302	0.106523	1	NM_001159604	Pum1	n/a
chr5	115271945	115273477	-	203	268	223	190	142	176	227	224	222	230	218	193	158	189	204.857	-35.8333	-1.18909	1.18909	0.10657	1	NM_181075	2610524H06Rik	hypothetical protein LOC330173
chr15	6763576	6824313	-	162	269	182	148	107	202	198	179	223	187	170	146	182	165	178.857	-30.5833	-1.18451	1.18451	0.106628	1	NM_011019	Osmr	oncostatin M receptor
chr10	115946846	116018567	-	93	166	143	97	63	103	143	103	138	147	111	86	93	119	113.857	-27.0833	-1.26487	1.26487	0.10721	1	NM_001037848	Cnot2	CCR4-NOT transcription complex, subunit 2
chr8	70212980	70498473	-	30534	39412	28749	26781	21007	29217	36143	33759	32654	29597	30750	28584	26261	30150	30250.7	-3067.08	-1.10599	1.10599	0.107502	1	NM_177698	Psd3	pleckstrin and Sec7 domain containing 3 isoform,pleckstrin and Sec7 domain containing 3 isoform,
chr4	130219273	130337477	+	3707	4880	3958	3346	2834	4240	4572	4099	4043	4075	3842	3856	3811	3814	3934.29	-241.583	-1.06306	1.06306	0.107705	1	NM_001159603	Pum1	n/a
chr18	70668334	70689975	-	284	325	260	218	190	252	290	314	269	268	250	259	227	242	261.286	-39.1667	-1.16019	1.16019	0.10784	1	NM_011972	Poli	polymerase (DNA directed), iota
chr13	37918780	38027401	+	377	486	461	292	288	472	404	417	403	475	335	392	424	337	397.571	-59.6667	-1.16039	1.16039	0.107941	1	NM_001177868	Rreb1	n/a
chr11	57296493	57332146	-	610	928	792	603	466	807	786	674	769	815	692	634	725	656	709.286	-75.9167	-1.11218	1.11218	0.107961	1	NM_001168668	Fam114a2	n/a
chr19	5988544	6015825	-	540	708	586	448	428	546	638	597	587	603	514	582	491	532	558	-65.9167	-1.12443	1.12443	0.108042	1	NM_001110504	Capn1	n/a
chr6	142959439	143048627	-	1004	1391	1049	891	758	1132	1241	1110	1152	1080	1023	1031	1017	1035	1064	-87.5	-1.08524	1.08524	0.108043	1	NM_029081	5730419I09Rik	hypothetical protein LOC74741,hypothetical protein LOC74741,
chr9	32503626	32565405	+	486	673	556	376	330	584	665	537	558	572	432	449	525	555	518.286	-65.4167	-1.13344	1.13344	0.108059	1	NM_001038642	Ets1	E26 avian leukemia oncogene 1, 5' domain isoform
chr2	12923513	12932491	-	6040	9427	5542	5380	4562	5233	6913	6678	7811	5705	6177	6207	4703	5767	6149.71	-1017.83	-1.17815	1.17815	0.108144	1	NM_153155	C1ql3	C1q-like 3
chr16	52031661	52208159	+	1113	1734	1205	1111	855	1237	1296	1231	1437	1241	1276	1163	1112	1081	1220.14	-145	-1.12522	1.12522	0.108314	1	NM_001033238	Cblb	Casitas B-lineage lymphoma b,Casitas B-lineage lymphoma b,Casitas B-lineage lymphoma b,Casitas B-lineage lymphoma b,
chr4	130219273	130337477	+	3713	4884	3967	3351	2839	4246	4583	4105	4047	4084	3848	3863	3816	3823	3940.86	-241.167	-1.06284	1.06284	0.10838	1	NM_030722	Pum1	pumilio 1,pumilio 1,pumilio 1,pumilio 1,pumilio 1,pumilio 1,
chr19	4261667	4269172	-	372	435	397	295	240	415	426	411	360	409	339	327	373	355	367.714	-44.8333	-1.12865	1.12865	0.108454	1	NM_198113	Ssh3	slingshot homolog 3,slingshot homolog 3,
chr1	74421776	74432625	+	49	58	56	29	36	42	45	54	48	58	33	49	38	38	45.4286	-13.8333	-1.35021	1.35021	0.108566	1	NM_013612	Slc11a1	solute carrier family 11 (proton-coupled
chr18	70612793	70632134	-	150	225	145	98	77	176	189	166	186	149	113	105	158	158	147.857	-33.5	-1.25094	1.25094	0.108755	1	NM_172967	4930503L19Rik	hypothetical protein LOC269033,hypothetical protein LOC269033,
chr11	57296493	57332146	-	610	928	791	603	466	807	786	674	769	814	692	634	725	656	709.143	-75.5833	-1.11169	1.11169	0.108908	1	NM_001168667	Fam114a2	n/a
chr10	98725864	98730122	+	1280	1651	1295	1180	918	1342	1392	1415	1368	1333	1355	1249	1206	1161	1298.14	-129.25	-1.104	1.104	0.109091	1	NM_026268	Dusp6	dual specificity phosphatase 6
chr6	142959439	143048627	-	1003	1385	1043	883	758	1126	1237	1109	1148	1074	1014	1031	1012	1032	1060	-88.0833	-1.08617	1.08617	0.109208	1	NM_029897	5730419I09Rik	n/a
chr11	70820946	70832765	-	632	864	712	610	440	729	787	699	716	733	700	599	655	656	679.714	-63.5	-1.09732	1.09732	0.109219	1	NM_033562	Derl2	Der1-like domain family, member 2,Der1-like domain family, member 2,
chr5	87233514	87265682	+	1649	2280	1810	1536	1001	1988	2133	1823	1889	1863	1764	1362	1787	1779	1752.43	-185.333	-1.11078	1.11078	0.109818	1	NM_177680	Ythdc1	YTH domain containing 1,YTH domain containing 1,
chr9	32503626	32565405	+	506	702	583	398	347	613	692	559	582	600	457	472	551	577	542.571	-66.0833	-1.1285	1.1285	0.110029	1	NM_011808	Ets1	E26 avian leukemia oncogene 1, 5' domain isoform
chr11	16871208	16908721	-	438	655	467	395	297	503	578	484	543	481	454	404	452	482	471.429	-54.6667	-1.12202	1.12202	0.110057	1	NM_019549	Plek	pleckstrin,pleckstrin,
chr5	17287507	17394777	-	36	86	60	40	28	50	46	40	71	62	46	38	45	38	48.5714	-15.9167	-1.38124	1.38124	0.110212	1	NM_001159558	Cd36	n/a
chr9	37223629	37240760	-	162	198	189	99	142	148	142	179	164	195	114	193	133	118	156.571	-39.8333	-1.28554	1.28554	0.111274	1	NM_001164767	Robo3	n/a
chr4	130219273	130337477	+	3186	4194	3439	2874	2455	3641	3939	3522	3475	3540	3300	3340	3273	3286	3390.86	-212.583	-1.06442	1.06442	0.111597	1	NM_001159606	Pum1	n/a
chrX	150119696	150130823	-	239	390	300	221	116	312	329	264	323	309	254	158	280	274	266	-57.1667	-1.23671	1.23671	0.112246	1	NM_175429	Kctd12b	potassium channel tetramerisation domain,potassium channel tetramerisation domain,
chr6	133985724	134220165	+	451	591	591	402	309	560	590	499	490	608	462	420	503	492	496.286	-63.0833	-1.13443	1.13443	0.112273	1	NM_007961	Etv6	ets variant gene 6 (TEL oncogene),ets variant gene 6 (TEL oncogene),
chr15	78427476	78452449	+	327	498	350	284	272	333	371	362	413	360	326	370	299	309	348.429	-52.3333	-1.16053	1.16053	0.112337	1	NM_028195	Cyth4	cytohesin 4
chr3	30993982	31021499	+	3736	5224	3670	3402	2766	3959	4337	4131	4328	3778	3906	3764	3558	3618	3869	-367.5	-1.09902	1.09902	0.112445	1	NM_011386	Skil	SKI-like isoform a
chr16	92601710	92697573	-	63	68	63	33	29	57	71	70	56	65	38	39	51	59	54	-16.9167	-1.36185	1.36185	0.112651	1	NM_009821	Runx1	runt related transcription factor 1,runt related transcription factor 1,runt related transcription factor 1,runt related transcription factor 1,
chr13	67013033	67034008	-	302	376	317	258	179	318	371	334	312	326	296	244	286	309	301	-40.25	-1.14185	1.14185	0.11348	1	NM_025547	Mterfd1	MTERF domain containing 1,MTERF domain containing 1,
chr14	70874361	70920067	-	581	752	712	408	500	663	591	642	623	733	468	680	596	493	605	-106.75	-1.19088	1.19088	0.113558	1	NM_009755	Bmp1	bone morphogenetic protein 1
chr13	37917906	38027401	+	380	491	472	295	290	482	415	420	407	486	339	395	433	346	403.714	-59.4167	-1.15708	1.15708	0.113961	1	NM_026830	Rreb1	ras responsive element binding protein 1 isoform,ras responsive element binding protein 1 isoform,
chr7	119822833	120050317	+	1166	2039	1668	1248	870	1621	1711	1289	1689	1717	1433	1184	1457	1427	1456.57	-189.75	-1.13797	1.13797	0.114075	1	NM_009346	Tead1	TEA domain family member 1,TEA domain family member 1,TEA domain family member 1,
chr5	17287507	17355610	-	36	86	60	40	28	50	47	40	71	62	46	38	45	39	48.7143	-15.6667	-1.37302	1.37302	0.114504	1	NM_001159556	Cd36	n/a
chr7	119822833	120050317	+	1166	2040	1668	1249	870	1621	1713	1289	1690	1717	1434	1184	1457	1429	1457.14	-189.333	-1.1376	1.1376	0.115163	1	NM_001166584	Tead1	n/a
chr11	45665465	45724127	+	1762	2409	1907	1591	1231	2164	2283	1948	1996	1963	1827	1675	1945	1904	1894	-131.25	-1.07142	1.07142	0.115731	1	NM_001045520	Clint1	clathrin interactor 1
chr11	5420969	5425875	+	1516	2376	1855	1521	1055	1824	2200	1676	1969	1910	1746	1436	1639	1835	1744.43	-187.667	-1.11278	1.11278	0.116118	1	NM_013842	Xbp1	X-box binding protein 1,X-box binding protein 1,
chr5	17287507	17341714	-	36	86	60	40	28	51	46	40	71	62	46	38	46	38	48.7143	-15.6667	-1.37302	1.37302	0.116635	1	NM_007643	Cd36	CD36 antigen,CD36 antigen,CD36 antigen,CD36 antigen,
chr13	37919261	38027403	+	374	485	462	293	288	472	404	414	402	476	336	392	424	337	397.286	-58.4167	-1.15693	1.15693	0.116773	1	NM_001039188	Rreb1	ras responsive element binding protein 1 isoform
chr19	9063773	9093685	+	2038	3685	3206	1936	1149	2930	3505	2253	3053	3301	2223	1563	2634	2924	2564.43	-533	-1.22817	1.22817	0.117257	1	NM_009643	Ahnak	AHNAK nucleoprotein isoform 1
chr2	3341402	3378389	+	120	164	124	99	78	117	141	133	136	128	114	106	105	118	120	-21.5833	-1.19488	1.19488	0.117422	1	NM_175683	Dclre1c	DNA cross-link repair 1A, PSO2 homolog isoform,DNA cross-link repair 1A, PSO2 homolog isoform,
chr11	66725492	66742202	+	80	105	38	51	37	35	62	88	87	39	59	50	31	52	58	-23.3333	-1.48611	1.48611	0.117604	1	NM_178656	A530088H08Rik	hypothetical protein LOC193003
chr1	136662519	136852517	-	1227	1691	1220	991	979	1285	1379	1357	1401	1256	1138	1332	1155	1150	1255.57	-144.25	-1.12084	1.12084	0.11851	1	NM_001081307	Ppp1r12b	protein phosphatase 1, regulatory (inhibitor),protein phosphatase 1, regulatory (inhibitor),protein phosphatase 1, regulatory (inhibitor),
chr10	83062778	83111409	-	1506	1955	1670	1336	1068	1839	1911	1665	1620	1719	1534	1453	1653	1594	1605.43	-109.5	-1.07026	1.07026	0.119007	1	NM_145220	Appl2	adaptor protein, phosphotyrosine interaction, PH
chr3	151100845	151208045	+	624	855	640	537	355	709	815	690	708	659	617	483	637	680	639.143	-81.4167	-1.13474	1.13474	0.119123	1	NM_133222	Eltd1	EGF, latrophilin seven transmembrane domain
chr7	75097142	75378553	+	3563	5254	4029	3375	2681	4470	4801	3939	4353	4148	3875	3648	4018	4005	3998	-260.167	-1.06694	1.06694	0.119394	1	NM_010513	Igf1r	insulin-like growth factor I receptor,insulin-like growth factor I receptor,
chr4	87415828	87452218	-	1161	1404	1077	1004	664	1134	1374	1284	1163	1109	1153	903	1019	1146	1111	-130.083	-1.12327	1.12327	0.119599	1	NM_029931	Mllt3	myeloid/lymphoid or mixed lineage-leukemia
chr9	95357312	95412415	-	2778	3818	2910	2436	1863	3284	3709	3071	3163	2996	2797	2535	2952	3094	2944	-232.167	-1.08162	1.08162	0.119765	1	NM_026476	2610101N10Rik	U2-associated SR140 protein,U2-associated SR140 protein,U2-associated SR140 protein,
chr2	11699379	11711948	+	191	213	162	144	103	185	180	211	176	167	165	140	166	150	167.857	-29.4167	-1.18948	1.18948	0.11978	1	NM_177268	Ankrd16	ankyrin repeat domain 16,ankyrin repeat domain 16,
chr14	88864555	88871203	-	4784	8164	4194	4139	3818	4002	5316	5289	6764	4318	4752	5195	3597	4435	4907.14	-962.25	-1.21408	1.21408	0.119973	1	NM_178685	Pcdh20	protocadherin 20
chr13	104531694	104554662	-	1083	1533	1283	1077	769	1340	1393	1197	1270	1321	1237	1046	1204	1162	1205.29	-100.417	-1.0864	1.0864	0.120371	1	NM_172592	Sfrs12	splicing factor, arginine/serine-rich 12,splicing factor, arginine/serine-rich 12,
chr5	17287507	17341714	-	36	85	60	40	28	51	46	40	70	62	46	38	46	38	48.5714	-15.3333	-1.36508	1.36508	0.120713	1	NM_001159555	Cd36	n/a
chr2	163989354	163996849	-	347	476	381	348	245	294	386	384	394	392	400	333	264	322	355.571	-60.25	-1.18271	1.18271	0.121522	1	NM_008435	Kcns1	K+ voltage-gated channel, subfamily S, 1
chr10	57909599	57956902	+	6203	9102	6858	5989	4548	7284	8431	6858	7541	7060	6877	6188	6547	7033	6872	-491.75	-1.07382	1.07382	0.121721	1	NM_011240	Ranbp2	RAN binding protein 2
chr6	30431232	30459706	-	692	1009	730	629	498	806	890	765	836	752	722	678	724	742	745.571	-67.8333	-1.09467	1.09467	0.12231	1	NM_178625	Tmem209	hypothetical protein LOC72649,hypothetical protein LOC72649,hypothetical protein LOC72649,hypothetical protein LOC72649,
chr16	56075521	56190124	+	1009	1336	1067	865	623	1255	1241	1116	1107	1098	993	848	1128	1035	1046.43	-106	-1.10589	1.10589	0.122407	1	NM_001003971	Senp7	SUMO1/sentrin specific protease 7 isoform 2
chr5	66006498	66089095	-	1227	1740	1413	1163	949	1474	1613	1357	1442	1455	1335	1291	1325	1346	1364.43	-93.75	-1.07079	1.07079	0.122658	1	NM_001081321	Pds5a	PDS5, regulator of cohesion maintenance, homolog,PDS5, regulator of cohesion maintenance, homolog,
chr1	162149304	162281702	-	6939	9999	6821	6526	4732	7672	8577	7672	8285	7022	7493	6439	6896	7155	7280.29	-663.917	-1.0949	1.0949	0.122815	1	NM_001038621	Rabgap1l	RAB GTPase activating protein 1-like isoform b
chr16	16213437	16272805	+	587	871	600	522	485	580	583	649	722	618	599	660	521	486	607.857	-96.5	-1.17034	1.17034	0.12302	1	NM_026163	Pkp2	plakophilin 2,plakophilin 2,
chr17	28536039	28623057	-	1620	2140	1565	1390	1246	1617	1610	1791	1773	1611	1596	1695	1453	1343	1608.86	-203.25	-1.13356	1.13356	0.123735	1	NM_010220	Fkbp5	FK506 binding protein 5,FK506 binding protein 5,
chr7	97599221	97605718	-	358	465	377	318	232	395	434	396	385	388	365	316	355	362	366.714	-40.1667	-1.11493	1.11493	0.124035	1	NM_025460	Tmem126a	hypothetical protein LOC66271
chr4	138306447	138313513	-	51	114	84	54	56	55	39	56	94	86	62	76	49	33	65.1429	-23.6667	-1.4303	1.4303	0.124713	1	NM_012045	Pla2g2f	phospholipase A2, group IIF
chr3	55046447	55275239	+	3001	4071	3131	2730	2238	3403	3821	3318	3373	3223	3135	3045	3059	3187	3191.43	-198.167	-1.06379	1.06379	0.125185	1	NM_001111053	Dclk1	n/a
chr8	66493566	66684790	-	126	173	149	110	91	120	157	139	143	153	126	124	108	131	132	-22.75	-1.18609	1.18609	0.12527	1	NM_009390	Tll1	tolloid-like,tolloid-like,
chr3	79689851	79750199	+	188	288	144	127	105	142	243	208	239	148	146	143	128	203	173.571	-43.3333	-1.27957	1.27957	0.12595	1	NM_133187	Fam198b	hypothetical protein LOC68659
chr5	17287507	17355610	-	36	85	60	40	29	50	47	40	70	62	46	39	45	39	48.7143	-15.0833	-1.357	1.357	0.126069	1	NM_001159557	Cd36	n/a
chr1	10983545	11293763	+	4140	5525	4101	3598	2599	4561	5431	4577	4578	4222	4131	3536	4099	4530	4239	-385	-1.0945	1.0945	0.126131	1	NM_029525	Prex2	n/a
chr9	110034527	110142682	+	1647	2177	1770	1468	1195	1983	2088	1821	1804	1822	1686	1626	1782	1742	1754.71	-106.667	-1.06241	1.06241	0.126747	1	NM_009211	Smarcc1	SWI/SNF related, matrix associated, actin,SWI/SNF related, matrix associated, actin,SWI/SNF related, matrix associated, actin,SWI/SNF related, matrix associated, actin,
chr16	97578334	97660619	+	124	191	169	114	89	110	185	137	158	174	131	121	99	154	139.143	-30.0833	-1.23828	1.23828	0.126779	1	NM_019517	Bace2	beta-site APP-cleaving enzyme 2
chr2	130243419	130250377	-	289	384	291	221	229	297	303	320	318	300	254	312	267	253	289.143	-41.1667	-1.15163	1.15163	0.126849	1	NM_001114541	Fam113a	n/a
chr2	58119863	58210169	-	1326	1915	1332	1261	950	1346	1625	1466	1587	1371	1448	1293	1210	1356	1390.14	-147.917	-1.11149	1.11149	0.127603	1	NM_001111030	Acvr1c	n/a
chr16	92601710	92697573	-	64	68	63	33	30	57	73	71	56	65	38	41	51	61	54.7143	-16.25	-1.34031	1.34031	0.128074	1	NM_001111023	Runx1	n/a
chr10	33811157	33816325	-	202	356	249	181	185	219	257	223	295	256	208	252	197	214	235	-40.25	-1.18485	1.18485	0.128534	1	NM_178908	Fam26e	hypothetical protein LOC103511
chr2	58119863	58177218	-	1289	1868	1301	1242	911	1306	1584	1425	1548	1339	1426	1240	1174	1321	1353.29	-147.083	-1.114	1.114	0.128569	1	NM_001033369	Acvr1c	activin A receptor, type IC
chr8	41509168	41570196	+	1237	1743	1150	1084	875	1280	1455	1368	1444	1184	1245	1191	1150	1214	1256.57	-132	-1.11	1.11	0.12868	1	NM_178395	Zdhhc2	zinc finger, DHHC domain containing 2,zinc finger, DHHC domain containing 2,zinc finger, DHHC domain containing 2,
chr3	68696432	68808492	-	776	1026	907	660	471	903	1092	858	850	934	758	641	812	911	823.429	-100.167	-1.12834	1.12834	0.128879	1	NM_026641	Ift80	WD repeat domain 56,WD repeat domain 56,
chr7	29919951	29938972	+	229	284	264	179	163	270	255	253	235	272	206	222	243	213	234.857	-32.3333	-1.1463	1.1463	0.128956	1	NM_001174155	Rasgrp4	n/a
chr7	29919951	29938972	+	229	284	264	179	163	270	255	253	235	272	206	222	243	213	234.857	-32.3333	-1.1463	1.1463	0.128956	1	NM_145149	Rasgrp4	RAS guanyl releasing protein 4
chr8	38056628	38058585	+	82	116	72	68	48	76	80	91	96	74	78	65	68	67	77	-17.5	-1.2518	1.2518	0.129284	1	NM_001039220	AI429214	hypothetical protein LOC621080
chr13	59873239	59924508	-	1649	2219	1757	1455	1264	1917	2067	1823	1839	1809	1671	1720	1723	1724	1758.43	-114.167	-1.06678	1.06678	0.130029	1	NM_153538	Zcchc6	zinc finger, CCHC domain containing 6,zinc finger, CCHC domain containing 6,
chr5	115777185	115783089	+	691	990	757	653	509	815	874	764	820	779	750	693	733	729	752.571	-61.4167	-1.08457	1.08457	0.130177	1	NM_025573	Sfrs9	splicing factor, arginine/serine rich 9
chr18	4634926	4682867	+	3646	5201	4180	3491	2643	4426	5043	4031	4309	4303	4008	3596	3978	4207	4061.71	-267.083	-1.06766	1.06766	0.13034	1	NM_001081963	9430020K01Rik	hypothetical protein LOC240185
chr19	6363689	6378038	+	3300	4468	3536	2951	2593	3760	4110	3649	3702	3640	3388	3528	3380	3428	3530.71	-232.667	-1.06781	1.06781	0.131616	1	NM_001110791	Sf1	n/a
chr13	34967362	34994747	+	2063	2580	2097	1859	1305	2343	2504	2281	2138	2159	2135	1776	2106	2089	2097.71	-166.167	-1.082	1.082	0.132709	1	NM_013830	Prpf4b	PRP4 pre-mRNA processing factor 4 homolog B,PRP4 pre-mRNA processing factor 4 homolog B,PRP4 pre-mRNA processing factor 4 homolog B,PRP4 pre-mRNA processing factor 4 homolog B,
chr13	4591735	4608410	-	485	599	501	410	321	533	586	536	496	516	471	437	479	489	489.143	-47	-1.10021	1.10021	0.132747	1	NM_018859	Akr1e1	aldo-keto reductase family 1, member E1
chr9	98886791	98902438	+	446	640	502	399	340	540	558	493	530	517	458	463	485	465	487.286	-45.5833	-1.09745	1.09745	0.133244	1	NM_001122851	Faim	n/a
chr2	27741944	27895030	+	200	221	301	185	108	241	222	221	183	310	212	147	217	185	210.714	-47.75	-1.25099	1.25099	0.133995	1	NM_015734	Col5a1	procollagen, type V, alpha 1
chr16	56075521	56190124	+	1017	1355	1077	877	630	1274	1255	1124	1123	1109	1007	857	1145	1047	1058.86	-104.667	-1.10322	1.10322	0.134468	1	NM_025483	Senp7	SUMO1/sentrin specific protease 7 isoform 1
chr4	101091893	101140376	+	1291	1900	1544	1284	1075	1472	1488	1427	1574	1590	1474	1463	1323	1241	1441.71	-155.083	-1.11277	1.11277	0.134603	1	NM_001177602	Ak3l1	n/a
chr2	3341402	3378389	+	101	137	108	84	63	99	122	112	114	111	96	86	89	102	101.429	-19.0833	-1.20465	1.20465	0.134718	1	NM_001110214	Dclre1c	n/a
chr2	80457370	80471818	+	349	528	394	313	258	433	448	386	437	406	359	351	389	374	386	-41.4167	-1.11247	1.11247	0.13478	1	NM_024438	Dusp19	dual specificity phosphatase 19
chr5	9118867	9161776	-	1145	1481	1068	974	714	1136	1438	1266	1227	1099	1118	972	1021	1200	1129	-119.583	-1.11096	1.11096	0.134793	1	NM_001110327	Dmtf1	n/a
chr3	33699116	33715556	+	1944	2225	2062	1519	1075	2266	2398	2149	1843	2123	1744	1463	2037	2000	1908.43	-227.333	-1.12553	1.12553	0.135053	1	NM_025978	Ttc14	tetratricopeptide repeat domain 14 isoform b,tetratricopeptide repeat domain 14 isoform b,tetratricopeptide repeat domain 14 isoform b,tetratricopeptide repeat domain 14 isoform b,
chr17	86384004	86544515	-	282	391	322	217	208	291	392	312	324	331	249	283	262	327	298.286	-42.0833	-1.15016	1.15016	0.13519	1	NM_030133	Srbd1	n/a
chr5	21168720	21207163	-	862	1269	950	826	631	1003	1142	953	1051	978	948	859	902	953	949.143	-78.5	-1.08575	1.08575	0.135221	1	NM_178728	Napepld	N-acyl-phosphatidylethanolamine-hydrolyzing,N-acyl-phosphatidylethanolamine-hydrolyzing,
chr16	95581810	95751972	-	92	138	113	73	61	110	120	102	114	116	84	83	99	100	99.7143	-19.1667	-1.20947	1.20947	0.135597	1	NM_133659	Erg	avian erythroblastosis virus E-26 (v-ets),avian erythroblastosis virus E-26 (v-ets),avian erythroblastosis virus E-26 (v-ets),avian erythroblastosis virus E-26 (v-ets),avian erythroblastosis virus E-26 (v-ets),
chr14	33326706	33394175	+	909	1253	976	853	680	1033	1122	1005	1038	1005	979	925	928	936	973.714	-74	-1.07856	1.07856	0.135716	1	NM_001081221	Ercc6	excision repair cross-complementing rodent,excision repair cross-complementing rodent,
chr10	128106942	128110974	-	274	415	360	275	206	346	355	303	344	371	316	280	311	296	317.286	-38.5833	-1.12829	1.12829	0.136557	1	NM_173733	Suox	sulfite oxidase,sulfite oxidase,
chr3	82342304	82352007	-	1669	2679	1536	1541	1318	1350	1789	1845	2220	1581	1769	1793	1213	1492	1701.86	-315.25	-1.20121	1.20121	0.136831	1	NM_008731	Npy2r	neuropeptide Y receptor Y2
chr19	25074018	25276922	+	168	252	192	150	121	196	210	186	209	198	172	165	176	175	183	-25.6667	-1.14922	1.14922	0.137219	1	NM_028785	Dock8	dedicator of cytokinesis 8
chr14	21167383	21187785	+	347	466	356	297	244	392	409	384	386	366	341	332	352	341	357.429	-37.1667	-1.10883	1.10883	0.137399	1	NM_001177633	Fam149b	n/a
chrX	54749846	54756934	-	632	828	601	535	473	594	693	699	686	619	614	644	534	578	624.857	-75.5	-1.12743	1.12743	0.137493	1	NM_001033360	Gpr101	G protein-coupled receptor 101
chr19	47654508	47719735	+	3734	5603	4066	3666	2820	4494	4738	4128	4642	4186	4209	3837	4039	3952	4141.86	-309.417	-1.07718	1.07718	0.138082	1	NM_001164639	Slk	n/a
chr7	82600419	82899495	+	1557	2336	1767	1422	1322	1829	1849	1721	1935	1819	1633	1799	1644	1542	1727.57	-170.5	-1.10305	1.10305	0.138866	1	NM_029332	Akap13	n/a
chr1	145454628	145549814	-	795	1093	842	682	437	999	998	879	906	867	783	595	898	833	823	-106.75	-1.13734	1.13734	0.138964	1	NM_145991	Cdc73	hyperparathyroidism 2 homolog
chr10	107769244	107851447	+	69	126	127	82	34	76	115	76	104	131	94	46	68	96	87.8571	-27.6667	-1.36404	1.36404	0.139171	1	NM_054056	Pawr	PRKC, apoptosis, WT1, regulator
chr19	47654508	47719735	+	3734	5605	4066	3667	2821	4494	4742	4128	4644	4186	4210	3838	4039	3956	4143	-308.583	-1.07694	1.07694	0.13962	1	NM_009289	Slk	STE20-like kinase,STE20-like kinase,
chr3	40622093	40650776	-	474	600	410	386	285	476	536	524	497	422	443	388	428	447	449.857	-54.5	-1.12778	1.12778	0.140033	1	NM_028140	Mfsd8	major facilitator superfamily domain containing
chr16	57353389	57572917	+	141	237	175	137	91	180	190	156	196	180	157	124	162	158	161.857	-27.0833	-1.18026	1.18026	0.140648	1	NM_001040397	Filip1l	hypothetical protein LOC78749
chr5	32438844	32460207	+	1848	2457	2234	1784	1523	1610	2096	2043	2036	2300	2048	2072	1447	1748	1956.29	-297.583	-1.16272	1.16272	0.14186	1	NM_008037	Fosl2	fos-like antigen 2,fos-like antigen 2,
chr9	67688202	67843441	+	3210	4440	3280	2538	2567	3638	3812	3549	3679	3377	2914	3493	3270	3180	3351.71	-320.75	-1.09979	1.09979	0.142065	1	NM_177184	Vps13c	vacuolar protein sorting 13C
chr18	65047409	65377480	+	5457	7167	5532	4926	4196	5709	5984	6033	5938	5695	5656	5709	5131	4992	5593.43	-516.667	-1.09618	1.09618	0.142078	1	NM_001114386	Nedd4l	n/a
chr5	138580929	138596972	-	334	449	356	331	204	356	387	369	372	366	380	278	320	323	344	-43.75	-1.13451	1.13451	0.142254	1	NM_019747	Zfp113	zinc finger protein 113
chr15	6529870	6613312	+	121	119	100	63	81	89	108	134	99	103	72	110	80	90	98.2857	-24	-1.27273	1.27273	0.142459	1	NM_011815	Fyb	FYN binding protein,FYN binding protein,FYN binding protein,
chrY	234230	280254	+	607	728	603	465	415	638	740	671	603	621	534	565	573	617	597.714	-59.4167	-1.10383	1.10383	0.142462	1	NM_011419	Kdm5d	jumonji, AT rich interactive domain 1D (Rbp2,jumonji, AT rich interactive domain 1D (Rbp2,jumonji, AT rich interactive domain 1D (Rbp2,
chr3	98084353	98114659	+	201	401	259	215	145	227	314	222	332	267	247	197	204	262	247.286	-46.1667	-1.20293	1.20293	0.142807	1	NM_008256	Hmgcs2	3-hydroxy-3-methylglutaryl-Coenzyme A synthase
chr10	13272712	13283182	+	177	251	190	139	151	159	195	196	208	196	160	205	143	163	181.571	-32.25	-1.19225	1.19225	0.142858	1	NM_025748	Adat2	deaminase domain containing 1
chr1	11254043	11293763	+	2509	3328	2438	2166	1408	2726	3274	2774	2757	2510	2487	1916	2450	2731	2517.86	-284.333	-1.11867	1.11867	0.142867	1	NM_001033636	Prex2	hypothetical protein LOC109294
chr4	133685772	133743000	-	302	433	346	284	225	371	330	334	359	356	326	306	333	275	327	-39.6667	-1.12796	1.12796	0.14298	1	NM_144527	Ccdc21	coiled-coil domain containing 21,coiled-coil domain containing 21,
chr4	101091916	101140376	+	1270	1879	1526	1271	1063	1451	1466	1404	1557	1571	1459	1446	1304	1223	1423.43	-152.667	-1.11242	1.11242	0.143003	1	NM_001177605	Ak3l1	n/a
chr10	96079634	96085443	+	646	743	638	577	371	636	741	714	616	657	663	505	572	618	620.714	-72.8333	-1.12355	1.12355	0.14313	1	NM_007569	Btg1	B-cell translocation gene 1, anti-proliferative
chr5	135663192	135721999	+	3578	4907	4172	3474	2706	4497	4558	3956	4066	4295	3989	3682	4042	3802	3976	-226.917	-1.0585	1.0585	0.143336	1	NM_011714	Baz1b	bromodomain adjacent to zinc finger domain, 1B,bromodomain adjacent to zinc finger domain, 1B,bromodomain adjacent to zinc finger domain, 1B,
chr11	106515531	106576595	-	490	783	647	463	358	679	694	542	649	666	532	487	610	579	580.714	-67	-1.12138	1.12138	0.143783	1	NM_001032378	Pecam1	platelet/endothelial cell adhesion molecule 1
chr1	137159276	137180661	-	735	914	804	598	550	761	938	813	757	828	687	748	684	782	757	-74.0833	-1.10215	1.10215	0.144324	1	NM_001159624	Rnpep	n/a
chr16	64924554	65105610	-	88	94	58	59	36	58	83	97	78	60	68	49	52	69	67.5714	-18.8333	-1.31653	1.31653	0.144606	1	NM_008310	Htr1f	5-hydroxytryptamine (serotonin) receptor 1F
chr4	122960153	122976076	+	185	243	201	147	137	190	224	205	201	207	169	186	171	187	189.429	-26.0833	-1.14633	1.14633	0.144634	1	NM_130881	Pabpc4	poly(A) binding protein, cytoplasmic 4 isoform,poly(A) binding protein, cytoplasmic 4 isoform,poly(A) binding protein, cytoplasmic 4 isoform,poly(A) binding protein, cytoplasmic 4 isoform,
chr11	82765603	82778352	+	288	423	411	256	160	396	416	318	350	423	294	218	356	347	329.429	-59.9167	-1.19726	1.19726	0.144728	1	NM_183201	Slfn5	schlafen 5,schlafen 5,schlafen 5,
chr5	100871057	100929658	-	459	591	483	429	274	513	548	507	490	497	493	373	461	457	468.286	-52	-1.11659	1.11659	0.145445	1	NM_172714	Lin54	lin-54 homolog
chr1	138164699	138242681	-	8147	10800	7944	7160	5922	9052	9819	9007	8948	8178	8221	8058	8136	8191	8391.29	-559.5	-1.06864	1.06864	0.145455	1	NM_001081360	Camsap1l1	calmodulin regulated spectrin-associated protein,calmodulin regulated spectrin-associated protein,
chr7	116662708	116665883	+	727	940	779	644	487	854	916	804	779	802	739	663	768	764	759.857	-61.5	-1.08384	1.08384	0.145506	1	NM_011975	Rpl27a	ribosomal protein L27a
chr19	17400632	17431157	-	136	203	163	123	88	161	179	150	168	168	141	120	145	149	148.714	-23.25	-1.16757	1.16757	0.14557	1	NM_173442	Gcnt1	glucosaminyl (N-acetyl) transferase 1, core 2
chr17	25960571	25965675	+	583	699	630	509	428	636	611	645	579	649	584	582	572	510	588.714	-62.3333	-1.11091	1.11091	0.145691	1	NM_173741	Wdr24	WD repeat domain 24
chr19	37343230	37405103	-	1834	1661	2144	1175	853	1557	2566	2028	1376	2207	1349	1161	1399	2141	1665.86	-357.833	-1.23658	1.23658	0.145879	1	NM_031156	Ide	insulin degrading enzyme,insulin degrading enzyme,
chr13	99033196	99043868	+	559	852	631	531	376	631	797	618	706	650	610	512	567	665	618.286	-69.5	-1.1181	1.1181	0.146262	1	NM_023472	Ankra2	ankyrin repeat, family A (RFXANK-like), 2,ankyrin repeat, family A (RFXANK-like), 2,ankyrin repeat, family A (RFXANK-like), 2,ankyrin repeat, family A (RFXANK-like), 2,ankyrin repeat, family A (RFXANK-like), 2,ankyrin repeat, family A (RFXANK-like), 2,
chr18	65183180	65377480	+	5462	7154	5518	4936	4188	5688	5997	6039	5927	5681	5668	5698	5112	5003	5589.71	-512.083	-1.09536	1.09536	0.146415	1	NM_031881	Nedd4l	neural precursor cell expressed, developmentally,neural precursor cell expressed, developmentally,neural precursor cell expressed, developmentally,neural precursor cell expressed, developmentally,neural precursor cell expressed, developmentally,
chr14	27232660	27353226	-	2996	4120	3049	2739	1946	3415	3926	3312	3414	3139	3145	2648	3069	3275	3143.14	-254.083	-1.08374	1.08374	0.14718	1	NM_032008	Slmap	sarcolemma associated protein,sarcolemma associated protein,sarcolemma associated protein,sarcolemma associated protein,
chr2	34627609	34632049	+	6441	12366	8591	6455	4743	7815	11129	7121	10246	8844	7412	6454	7024	9284	8055	-1193.5	-1.15822	1.15822	0.147208	1	NM_001163434	Hspa5	n/a
chr17	34400171	34406363	+	27	117	121	35	12	61	98	30	97	125	40	16	55	82	63.5714	-35.75	-1.74093	1.74093	0.147255	1	NM_207105	H2-Ab1	histocompatibility 2, class II antigen A, beta,histocompatibility 2, class II antigen A, beta,
chr4	119202922	119211374	-	144	241	188	125	123	174	196	159	200	194	144	167	156	163	169	-26.8333	-1.17037	1.17037	0.147676	1	NM_001004178	AA415398	hypothetical protein LOC433752
chr16	17130230	17132476	-	199	384	346	229	158	256	337	220	318	356	263	215	230	281	269	-50.75	-1.20526	1.20526	0.148016	1	NM_022324	Sdf2l1	stromal cell-derived factor 2-like 1
chr5	90643751	90653021	-	195	252	206	167	128	187	244	216	209	212	192	174	168	204	196.429	-27.8333	-1.15086	1.15086	0.148192	1	NM_001163456	Cox18	n/a
chr8	124474432	124553158	+	400	508	575	369	318	493	445	442	421	592	424	433	443	371	446.571	-67.25	-1.16098	1.16098	0.148369	1	NM_016812	Banp	Btg3 associated nuclear protein,Btg3 associated nuclear protein,
chr9	98886791	98902438	+	436	631	490	393	331	532	550	482	523	504	451	450	478	459	478.143	-43.5	-1.09467	1.09467	0.148377	1	NM_011810	Faim	Fas apoptotic inhibitory molecule
chr5	151438547	151468187	-	1535	2089	1587	1475	913	1734	1916	1697	1731	1634	1694	1242	1559	1598	1593.57	-164.083	-1.10772	1.10772	0.148549	1	NM_201369	N4bp2l2	hypothetical protein LOC381695
chr16	57549354	57572917	+	144	234	169	136	89	178	192	159	194	174	156	121	160	160	160.571	-26.4167	-1.177	1.177	0.14959	1	NM_001177871	Filip1l	n/a
chr2	34627609	34632049	+	6531	12538	8738	6559	4863	7935	11279	7221	10388	8996	7531	6617	7132	9409	8184.86	-1196.08	-1.1559	1.1559	0.149708	1	NM_022310	Hspa5	heat shock protein 5,heat shock protein 5,
chr13	34719709	34744550	-	189	284	218	167	162	209	199	209	235	224	192	220	188	166	204.857	-31.1667	-1.16275	1.16275	0.150153	1	NM_025831	1300014I06Rik	hypothetical protein LOC66895
chr7	86966690	86987238	-	93	201	202	102	37	138	187	103	167	208	117	50	124	156	132.143	-47.5833	-1.4258	1.4258	0.1503	1	NM_008486	Anpep	alanyl (membrane) aminopeptidase,alanyl (membrane) aminopeptidase,
chr5	136363788	136365433	+	33	66	58	26	14	36	65	36	55	60	30	19	32	54	40.8571	-16.5833	-1.49136	1.49136	0.150886	1	NM_013560	Hspb1	heat shock protein 1
chr17	55791322	55851926	-	90	147	106	88	65	101	105	100	122	109	101	88	91	88	99.8571	-18.3333	-1.19928	1.19928	0.150934	1	NM_028370	Pot1b	protection of telomeres 1B,protection of telomeres 1B,
chr4	101091925	101140376	+	1271	1881	1526	1275	1066	1454	1467	1405	1558	1571	1464	1450	1307	1224	1425.57	-150.083	-1.11025	1.11025	0.151362	1	NM_001177604	Ak3l1	n/a
chr6	86625162	86634485	-	475	644	563	445	286	558	646	525	534	580	511	389	502	539	511.429	-61.0833	-1.12588	1.12588	0.151412	1	NM_025665	Snrnp27	putative nucleic acid binding protein RY-1
chr3	96086831	96097892	-	83	101	89	62	54	92	75	92	84	92	71	73	83	63	79.7143	-16.8333	-1.23218	1.23218	0.151625	1	NM_010186	Fcgr1	Fc receptor, IgG, high affinity I,Fc receptor, IgG, high affinity I,
chr10	116714596	116719328	-	152	295	238	173	72	210	237	168	244	245	199	98	189	198	191.571	-48	-1.2807	1.2807	0.151899	1	NM_017372	Lyz2	lysozyme
chr11	70037629	70043300	-	41	65	58	39	26	47	49	45	54	60	45	35	42	41	46	-12.25	-1.30061	1.30061	0.151978	1	NM_007528	Bcl6b	B-cell CLL/lymphoma 6, member B
chr2	112471538	112870488	-	1569	2067	1434	1315	1202	1502	1535	1735	1713	1476	1510	1636	1350	1280	1528.57	-197.333	-1.13666	1.13666	0.152169	1	NM_177652	Ryr3	ryanodine receptor 3
chr4	101092307	101140376	+	1269	1877	1523	1272	1065	1452	1466	1403	1555	1568	1461	1449	1305	1223	1423.43	-149.167	-1.10972	1.10972	0.152651	1	NM_009647	Ak3l1	adenylate kinase 3 alpha-like 1,adenylate kinase 3 alpha-like 1,adenylate kinase 3 alpha-like 1,
chr1	145487826	145497067	+	2166	3219	1974	1866	1520	2173	2732	2395	2667	2032	2143	2068	1953	2279	2219.57	-253.917	-1.1203	1.1203	0.152802	1	NM_020025	B3galt2	UDP-Gal:betaGlcNAc beta
chr7	111557539	111613707	-	68	99	94	68	38	70	91	75	82	97	78	52	63	76	74.7143	-17.4167	-1.25898	1.25898	0.152855	1	NM_009099	Trim30	tripartite motif protein 30
chr14	21167443	21202713	+	429	619	469	403	305	500	551	474	513	483	463	415	449	460	465.286	-43.25	-1.09681	1.09681	0.152968	1	NM_001024512	Fam149b	hypothetical protein LOC105428 isoform 1,hypothetical protein LOC105428 isoform 1,
chr5	123320684	123350359	-	350	484	386	325	272	380	406	387	401	397	373	370	342	339	372.714	-39	-1.10955	1.10955	0.152982	1	NM_013910	Kdm2b	F-box and leucine-rich repeat protein 10 isoform
chr8	124474432	124553158	+	399	505	574	367	318	492	445	441	418	591	421	433	442	371	445.286	-66.5833	-1.15977	1.15977	0.15351	1	NM_001110100	Banp	n/a
chr2	124913477	124949396	-	1054	1448	1108	964	550	1179	1407	1165	1200	1141	1107	748	1060	1174	1085	-146.417	-1.14323	1.14323	0.153774	1	NM_001162418	Myef2	n/a
chr5	90643751	90653021	-	194	252	204	167	128	187	242	214	209	210	192	174	168	202	195.571	-27	-1.14674	1.14674	0.15398	1	NM_001033310	Cox18	COX18 cytochrome c oxidase assembly homolog,COX18 cytochrome c oxidase assembly homolog,
chrX	110411864	110948700	+	48	63	31	26	21	39	47	53	52	32	30	29	35	39	38.5714	-12.4167	-1.37343	1.37343	0.154295	1	NM_001142570	Dach2	n/a
chr6	85537524	85652745	+	354	459	455	320	206	451	458	391	380	468	367	280	405	382	381.857	-54.5	-1.15202	1.15202	0.154345	1	NM_145223	Alms1	Alstrom syndrome 1
chr7	31348358	31350383	+	373	504	400	340	292	354	429	412	418	412	390	397	318	358	386.429	-48.25	-1.13192	1.13192	0.154525	1	NM_170760	U2af1l4	U2 small nuclear RNA auxiliary factor 1-like 4
chr12	72237834	72344288	+	236	289	225	185	117	272	260	261	239	232	212	159	244	217	223.429	-36	-1.17308	1.17308	0.154545	1	NM_001163378	2700049A03Rik	n/a
chr5	77304961	77334539	-	206	265	253	171	115	247	275	228	220	260	196	156	222	229	215.857	-35.25	-1.17559	1.17559	0.154592	1	NM_173765	Aasdh	RIKEN cDNA A230062G08,RIKEN cDNA A230062G08,
chr11	23980694	24073558	+	1258	1628	1240	1127	945	1231	1379	1391	1349	1277	1294	1286	1106	1150	1264.71	-130	-1.10753	1.10753	0.15464	1	NM_001159290	Bcl11a	n/a
chr6	138313001	138530489	-	3179	4769	3019	2730	2539	3148	3690	3515	3951	3108	3135	3455	2829	3078	3295.86	-400.417	-1.12816	1.12816	0.15477	1	NM_207222	Lmo3	LIM domain only 3,LIM domain only 3,
chr8	81033233	81257904	+	115	192	158	118	77	156	147	127	159	163	135	105	140	123	136	-23.9167	-1.19019	1.19019	0.155382	1	NM_029736	Slc10a7	solute carrier family 10 (sodium/bile acid,solute carrier family 10 (sodium/bile acid,
chr11	55283253	55314389	+	1031	1375	1153	944	720	1268	1329	1140	1139	1187	1084	980	1140	1109	1111.29	-77.0833	-1.07149	1.07149	0.155443	1	NM_013716	G3bp1	ras-GTPase-activating protein SH3-domain
chr17	32902441	32925232	-	6115	8397	6155	5651	4052	7051	7829	6761	6957	6336	6488	5513	6338	6531	6417.71	-467.167	-1.07514	1.07514	0.155514	1	NM_172458	Zfp871	hypothetical protein LOC208292
chr13	85354303	85429091	-	2087	3042	2166	1925	1605	2386	2628	2307	2520	2230	2210	2184	2145	2192	2255.43	-169.583	-1.07769	1.07769	0.155873	1	NM_145452	Rasa1	RAS p21 protein activator 1
chr1	72305748	72330888	-	90	127	79	78	63	73	76	100	105	81	90	86	66	63	84.4286	-19.0833	-1.25027	1.25027	0.155916	1	NM_023523	Pecr	peroxisomal trans 2-enoyl CoA reductase,peroxisomal trans 2-enoyl CoA reductase,
chr9	59814738	59989027	-	1412	2365	1605	1355	1260	1421	1750	1561	1959	1652	1556	1714	1277	1460	1597	-222.25	-1.14799	1.14799	0.156126	1	NM_172444	Thsd4	thrombospondin, type I, domain containing 4
chr7	135583290	135605027	-	1763	2391	1831	1581	1105	2112	2286	1949	1981	1885	1815	1504	1898	1907	1848.43	-157.333	-1.08834	1.08834	0.156213	1	NM_009383	Tial1	Tial1 cytotoxic granule-associated RNA binding,Tial1 cytotoxic granule-associated RNA binding,Tial1 cytotoxic granule-associated RNA binding,
chr5	114062363	114100399	-	91	143	105	80	62	102	117	101	118	108	92	84	92	98	99	-17.5	-1.19126	1.19126	0.156225	1	NM_008153	Cmklr1	chemokine-like receptor 1
chr12	30622900	30702522	+	1356	1882	1393	1191	1117	1411	1343	1499	1559	1434	1368	1520	1268	1120	1395.43	-178.333	-1.1352	1.1352	0.156761	1	NM_181395	Pxdn	peroxidasin,peroxidasin,
chr9	47338434	47661468	+	8618	10691	8482	8050	5545	8616	10328	9528	8858	8732	9243	7545	7744	8615	8609.29	-752.583	-1.09082	1.09082	0.156901	1	NM_207676	Cadm1	immunoglobulin superfamily, member 4A isoform b
chr9	47338434	47661468	+	8618	10691	8482	8050	5545	8616	10328	9528	8858	8732	9243	7545	7744	8615	8609.29	-752.583	-1.09082	1.09082	0.156901	1	NM_001025600	Cadm1	immunoglobulin superfamily, member 4A isoform d,immunoglobulin superfamily, member 4A isoform d,
chr17	80979851	81127433	-	2281	3022	1995	1872	1575	2288	2644	2522	2504	2054	2149	2143	2056	2206	2233.43	-221.5	-1.10358	1.10358	0.157277	1	NM_001081357	Map4k3	mitogen-activated protein kinase kinase kinase,mitogen-activated protein kinase kinase kinase,
chr9	47338434	47661468	+	8632	10706	8492	8060	5558	8632	10345	9544	8870	8742	9254	7563	7759	8630	8623.14	-750.5	-1.09041	1.09041	0.157841	1	NM_018770	Cadm1	immunoglobulin superfamily, member 4A isoform c,immunoglobulin superfamily, member 4A isoform c,
chr9	47338434	47661468	+	8632	10706	8492	8060	5558	8632	10345	9544	8870	8742	9254	7563	7759	8630	8623.14	-750.5	-1.09041	1.09041	0.157841	1	NM_207675	Cadm1	immunoglobulin superfamily, member 4A isoform a
chr19	10624955	10630728	-	108	125	102	78	51	107	123	119	104	105	90	69	96	103	98	-19.8333	-1.2216	1.2216	0.157868	1	NM_026798	Tmem216	hypothetical protein LOC68642
chr3	154747882	154756342	-	778	1160	732	672	510	848	1010	860	961	754	772	694	762	843	806.571	-90.5833	-1.11799	1.11799	0.158515	1	NM_029330	Fpgt	fucose-1-phosphate guanylyltransferase
chr11	106515531	106576595	-	491	786	650	466	359	686	698	543	651	669	535	488	617	582	583.571	-65.5	-1.11791	1.11791	0.158668	1	NM_008816	Pecam1	platelet/endothelial cell adhesion molecule 1,platelet/endothelial cell adhesion molecule 1,platelet/endothelial cell adhesion molecule 1,platelet/endothelial cell adhesion molecule 1,
chrX	101732310	101866403	-	441	513	396	363	300	377	457	488	425	408	417	408	339	381	409.429	-54.0833	-1.14002	1.14002	0.158715	1	NM_175358	Zdhhc15	zinc finger, DHHC domain containing 15
chr18	67825154	67884275	-	250	351	231	200	140	260	323	276	291	238	230	190	234	269	246.857	-37.5833	-1.16287	1.16287	0.158768	1	NM_008977	Ptpn2	protein tyrosine phosphatase, non-receptor type,protein tyrosine phosphatase, non-receptor type,
chr11	57985155	57993080	+	95	113	98	72	64	80	106	105	94	101	83	87	72	88	90	-17.5	-1.21212	1.21212	0.158875	1	NM_175001	Mrpl22	mitochondrial ribosomal protein L22
chr1	127810212	128727209	-	88	116	93	76	46	93	100	97	96	96	87	63	84	83	86.5714	-17.0833	-1.21556	1.21556	0.158956	1	NM_176957	Nckap5	Nck-associated protein 5 isoform 3,Nck-associated protein 5 isoform 3,
chr3	122432075	122562290	+	370	683	630	373	220	496	695	409	566	649	428	299	446	580	482.429	-103.083	-1.23522	1.23522	0.159572	1	NM_153422	Pde5a	phosphodiesterase 5A, cGMP-specific
chr7	4416343	4430844	+	124	278	165	134	99	126	204	137	230	170	154	135	113	170	158.429	-36	-1.25175	1.25175	0.159608	1	NM_026146	Eps8l1	epidermal growth factor receptor pathway,epidermal growth factor receptor pathway,
chr9	120873573	121186290	-	123	193	187	116	90	150	187	136	160	193	133	122	135	156	147.857	-26.5	-1.19414	1.19414	0.159847	1	NM_177589	Ulk4	n/a
chr4	59484741	59562236	-	1330	2059	1434	1244	962	1614	1813	1470	1706	1476	1428	1309	1451	1512	1478.86	-125.667	-1.08819	1.08819	0.160322	1	NM_144904	Rod1	ROD1 regulator of differentiation 1 isoform 1
chr4	80556589	80600205	+	582	896	682	546	497	701	694	643	742	702	627	676	630	579	657	-67.6667	-1.10775	1.10775	0.160597	1	NM_026821	D4Bwg0951e	hypothetical protein LOC52829
chr1	69577783	69732534	-	242	329	266	239	138	257	299	268	273	274	274	188	231	249	251	-36.1667	-1.15357	1.15357	0.161427	1	NM_011770	Ikzf2	helios
chr17	13897547	14042801	+	2920	3887	3308	2593	2292	3553	3757	3228	3221	3406	2977	3119	3193	3134	3182.57	-179.25	-1.05772	1.05772	0.161444	1	NM_010806	Mllt4	myeloid/lymphoid or mixed lineage-leukemia,myeloid/lymphoid or mixed lineage-leukemia,
chr1	127810212	128389504	-	197	334	216	178	154	237	247	218	277	222	204	210	213	206	221.429	-30.75	-1.14766	1.14766	0.161668	1	NM_172484	Nckap5	Nck-associated protein 5 isoform 2
chr18	25636120	25912484	-	17364	22745	17194	16086	11772	19060	21517	19198	18845	17701	18470	16018	17131	17949	17901.7	-1189.33	-1.06838	1.06838	0.161859	1	NM_001174074	Celf4	n/a
chr16	29231999	29378818	-	252	403	346	230	209	293	380	279	334	356	264	284	263	317	299.571	-41	-1.14539	1.14539	0.161907	1	NM_175650	Atp13a5	ATPase type 13A5
chr18	25636120	25912484	-	17440	22877	17322	16189	11861	19179	21639	19282	18954	17833	18588	16139	17238	18051	18012.1	-1185.67	-1.06774	1.06774	0.16196	1	NM_001146294	Celf4	n/a
chr18	42435006	42501192	+	1629	2241	1687	1535	1147	1903	2037	1801	1857	1737	1762	1561	1710	1699	1732.43	-115.333	-1.06853	1.06853	0.162225	1	NM_172626	Rbm27	n/a
chr8	26750755	26830139	+	2624	3416	2735	2333	1975	3093	3101	2901	2830	2816	2679	2687	2780	2587	2754.29	-165.75	-1.06177	1.06177	0.162485	1	NM_001081269	Whsc1l1	Wolf-Hirschhorn syndrome candidate 1-like 1,Wolf-Hirschhorn syndrome candidate 1-like 1,
chr18	25636120	25912484	-	17494	22930	17346	16222	11908	19198	21682	19342	18998	17857	18626	16203	17255	18087	18052.6	-1189.58	-1.06781	1.06781	0.162586	1	NM_133195	Celf4	bruno-like 4, RNA binding protein,bruno-like 4, RNA binding protein,bruno-like 4, RNA binding protein,bruno-like 4, RNA binding protein,
chr18	25636120	25912484	-	17531	22985	17390	16261	11939	19254	21728	19383	19044	17903	18671	16245	17306	18125	18096.7	-1189.92	-1.06766	1.06766	0.162645	1	NM_001146292	Celf4	n/a
chr8	47254909	47280944	+	1151	1596	1236	1097	815	1383	1448	1273	1322	1272	1260	1109	1243	1208	1241	-84	-1.06971	1.06971	0.162668	1	NM_025747	4933411K20Rik	hypothetical protein LOC66756,hypothetical protein LOC66756,hypothetical protein LOC66756,hypothetical protein LOC66756,
chr9	58064986	58097593	-	343	501	411	302	240	459	442	379	415	423	347	327	413	369	381.857	-41.6667	-1.11447	1.11447	0.16301	1	NM_008884	Pml	promyelocytic leukemia isoform 1
chr18	25636120	25912484	-	17518	22967	17373	16248	11924	19223	21722	19368	19029	17885	18656	16225	17278	18120	18080.1	-1190.92	-1.06778	1.06778	0.163055	1	NM_001146293	Celf4	n/a
chr5	9118867	9161776	-	1202	1535	1110	1027	735	1185	1513	1329	1272	1143	1179	1000	1065	1262	1178.57	-121.5	-1.10786	1.10786	0.163191	1	NM_011806	Dmtf1	cyclin D binding myb-like transcription factor,cyclin D binding myb-like transcription factor,cyclin D binding myb-like transcription factor,
chr4	59484741	59562236	-	1334	2060	1436	1246	968	1621	1814	1475	1707	1478	1431	1317	1457	1513	1482.57	-123.833	-1.08663	1.08663	0.163596	1	NM_178164	Rod1	ROD1 regulator of differentiation 1 isoform 2
chr13	23830675	23832235	+	446	1131	918	602	418	649	876	493	937	945	691	569	583	731	707	-148.167	-1.23025	1.23025	0.163714	1	NM_015786	Hist1h1c	histone 1, H1c
chr8	82207340	82235639	-	2474	3491	2568	2286	1799	2859	3237	2735	2892	2644	2625	2448	2570	2700	2659.14	-171.25	-1.06623	1.06623	0.163738	1	NM_015751	Abce1	ATP-binding cassette, subfamily E, member 1,ATP-binding cassette, subfamily E, member 1,
chr16	43969258	43979163	-	331	450	323	270	275	266	332	366	373	333	310	374	239	277	324.571	-57.3333	-1.19111	1.19111	0.163904	1	NM_001007460	Zdhhc23	zinc finger, DHHC domain containing 23,zinc finger, DHHC domain containing 23,zinc finger, DHHC domain containing 23,
chr9	59814738	60358842	-	1402	2337	1589	1334	1257	1421	1739	1550	1936	1636	1532	1710	1277	1451	1584.57	-214.833	-1.14394	1.14394	0.164062	1	NM_001040426	Thsd4	thrombospondin, type I, domain containing 4
chr9	32229792	32348953	-	124	206	225	121	91	187	187	137	171	232	139	124	168	156	161	-33.25	-1.22658	1.22658	0.164073	1	NM_008026	Fli1	Friend leukemia integration 1
chr7	127802809	127813857	-	220	206	215	164	92	221	222	243	171	221	188	125	199	185	190.286	-37.4167	-1.21473	1.21473	0.164105	1	NM_001040136	Pdzd9	hypothetical protein LOC67983 isoform 1
chr16	92601710	92826311	-	56	58	61	29	23	54	68	62	48	63	33	31	49	57	49	-15.1667	-1.35686	1.35686	0.1645	1	NM_001111022	Runx1	n/a
chr10	4698926	4707323	-	378	464	403	363	216	360	460	418	384	415	417	294	324	384	376.571	-50.9167	-1.14353	1.14353	0.165223	1	NM_011702	Vip	vasoactive intestinal polypeptide
chr12	107022911	107077153	+	2516	3675	2706	2434	1606	2973	3400	2782	3045	2786	2795	2185	2672	2836	2728.71	-249	-1.09497	1.09497	0.165347	1	NM_011112	Papola	poly (A) polymerase alpha,poly (A) polymerase alpha,poly (A) polymerase alpha,poly (A) polymerase alpha,poly (A) polymerase alpha,
chr15	80842717	80935449	-	1912	2467	1985	1630	1559	1903	2054	2114	2044	2044	1872	2121	1710	1713	1945.43	-213.333	-1.11507	1.11507	0.165664	1	NM_153049	Mkl1	megakaryoblastic leukemia (translocation) 1
chr2	124913477	124949396	-	1099	1496	1143	1003	578	1233	1459	1215	1239	1177	1152	786	1108	1217	1127.71	-144.583	-1.13566	1.13566	0.166127	1	NM_010852	Myef2	myelin basic protein expression factor 2,,myelin basic protein expression factor 2,,myelin basic protein expression factor 2,,myelin basic protein expression factor 2,,myelin basic protein expression factor 2,,myelin basic protein expression factor 2,,
chr6	142959439	143048627	-	986	1376	1031	884	752	1121	1247	1090	1140	1061	1015	1023	1008	1040	1053.86	-75.5	-1.07391	1.07391	0.166258	1	NM_001109688	5730419I09Rik	n/a
chr14	84843369	84936867	+	5396	7234	5445	4799	4183	5767	6380	5966	5994	5606	5510	5692	5183	5322	5610.43	-428.583	-1.07898	1.07898	0.166414	1	NM_001013753	Pcdh17	protocadherin 17,protocadherin 17,
chr15	100958967	100975767	+	320	494	404	294	249	414	441	354	409	416	338	339	372	368	370.857	-38.75	-1.10939	1.10939	0.1668	1	NM_009612	Acvrl1	activin A receptor, type II-like 1,activin A receptor, type II-like 1,activin A receptor, type II-like 1,activin A receptor, type II-like 1,activin A receptor, type II-like 1,
chr14	32031058	32042697	+	132	235	187	133	111	163	191	146	195	193	153	151	147	159	163.429	-25.5	-1.16721	1.16721	0.166987	1	NM_001025379	Sema3g	sema domain, immunoglobulin domain (Ig), short
chr12	70904743	70994150	-	1098	1597	1219	991	802	1394	1466	1214	1323	1255	1138	1091	1253	1223	1213.86	-87.75	-1.0746	1.0746	0.166991	1	NM_201519	Map4k5	mitogen-activated protein kinase kinase kinase
chr10	114807021	114821491	-	434	575	410	398	263	449	508	480	476	422	457	358	404	424	431.571	-48.5833	-1.11828	1.11828	0.167147	1	NM_025780	Thap2	THAP domain containing, apoptosis associated
chr12	32391731	32398791	-	3871	6239	3461	3280	2828	3843	4987	4280	5169	3563	3766	3848	3454	4160	4034.29	-530.333	-1.1393	1.1393	0.167306	1	NM_175191	Gpr22	G protein-coupled receptor 22
chr1	51526331	51535243	-	333	523	303	323	200	307	410	368	433	312	371	272	276	342	339.143	-55.75	-1.17684	1.17684	0.16732	1	NM_028696	Obfc2a	oligonucleotide/oligosaccharide-binding fold,oligonucleotide/oligosaccharide-binding fold,
chr18	34784686	34792931	+	213	299	209	189	131	240	248	235	248	215	217	178	216	207	216.571	-28.1667	-1.13773	1.13773	0.167693	1	NM_001166406	Kif20a	n/a
chr10	96945000	96980785	+	1137	2540	1819	1292	953	1671	2016	1257	2104	1873	1483	1297	1502	1682	1599.71	-253.667	-1.17013	1.17013	0.167976	1	NM_007833	Dcn	decorin,decorin,
chr8	41947720	42007424	+	1291	1960	1556	1220	848	1632	1902	1427	1624	1602	1401	1154	1467	1587	1466	-148.75	-1.10608	1.10608	0.168058	1	NM_007514	Slc7a2	solute carrier family 7 (cationic amino acid
chr2	165609653	165710188	-	2879	3816	3178	2519	2315	3402	3415	3183	3162	3272	2892	3150	3058	2849	3080.86	-218.417	-1.07312	1.07312	0.168272	1	NM_027230	Zmynd8	protein kinase C binding protein 1,protein kinase C binding protein 1,protein kinase C binding protein 1,protein kinase C binding protein 1,protein kinase C binding protein 1,protein kinase C binding protein 1,
chr11	98014974	98054220	-	1570	2063	1596	1446	1153	1739	1851	1736	1709	1643	1660	1569	1563	1544	1632	-112	-1.07071	1.07071	0.168686	1	NM_013634	Med1	Ppar binding protein isoform 1
chr7	29666674	29678604	+	254	405	335	255	128	323	372	281	336	345	293	174	290	310	289.857	-53.9167	-1.20212	1.20212	0.169	1	NM_001110807	Capn12	n/a
chr16	20141135	20232646	+	600	822	727	486	464	754	799	663	681	748	558	631	678	667	660.857	-63.8333	-1.10076	1.10076	0.169306	1	NM_001033237	Yeats2	YEATS domain containing 2
chr9	58064986	58097593	-	343	504	414	306	242	461	443	379	418	426	351	329	414	370	383.857	-41.6667	-1.11384	1.11384	0.169694	1	NM_178087	Pml	promyelocytic leukemia isoform 2,promyelocytic leukemia isoform 2,
chr11	50191220	50200030	+	2890	3840	3147	2599	1957	3437	3920	3195	3182	3240	2984	2663	3089	3270	3089	-204.167	-1.06802	1.06802	0.170024	1	NM_021510	Hnrnph1	heterogeneous nuclear ribonucleoprotein H1,heterogeneous nuclear ribonucleoprotein H1,heterogeneous nuclear ribonucleoprotein H1,
chr11	74584364	74632194	+	638	853	733	574	452	756	857	705	707	755	659	615	680	715	690.857	-55.0833	-1.08255	1.08255	0.170296	1	NM_026197	Mett10d	methyltransferase 10 domain containing
chr11	31772210	31831577	+	1823	2473	1857	1585	1391	2090	2242	2016	2049	1912	1820	1893	1879	1870	1919.86	-126.833	-1.06799	1.06799	0.170352	1	NM_026252	Cpeb4	cytoplasmic polyadenylation element binding,cytoplasmic polyadenylation element binding,cytoplasmic polyadenylation element binding,cytoplasmic polyadenylation element binding,
chr3	36472064	36512311	-	312	451	364	300	215	351	427	345	374	375	344	293	315	356	343.143	-37.6667	-1.11519	1.11519	0.170543	1	NM_027810	Bbs7	Bardet-Biedl syndrome 7,Bardet-Biedl syndrome 7,
chrX	41718633	41721514	-	90	102	78	50	65	83	72	100	85	80	57	88	75	60	77.8571	-18.3333	-1.2619	1.2619	0.170706	1	NM_175539	Dcaf12l2	WD repeat domain 40C
chr11	23978055	24073558	+	1482	1908	1462	1339	1118	1460	1597	1639	1581	1505	1537	1521	1312	1332	1489.57	-149.5	-1.10488	1.10488	0.171013	1	NM_001159289	Bcl11a	n/a
chr5	76329298	76374453	-	484	789	679	421	412	665	707	535	654	699	483	561	598	590	588.571	-71.3333	-1.12784	1.12784	0.171413	1	NM_010612	Kdr	kinase insert domain protein receptor,kinase insert domain protein receptor,
chr2	84280879	84316932	-	72	169	123	52	27	113	147	80	140	127	60	37	102	123	95.5714	-35.1667	-1.43685	1.43685	0.172011	1	NM_001177320	Tfpi	n/a
chr11	115883274	115885818	-	2460	3305	2675	2195	1822	2896	3310	2720	2738	2754	2520	2479	2603	2761	2653.57	-146.583	-1.05658	1.05658	0.172029	1	NM_008211	H3f3b	H3 histone, family 3B,H3 histone, family 3B,
chrX	45499703	45514740	+	52	61	47	41	24	41	53	57	51	48	47	33	37	44	45.2857	-11.75	-1.29193	1.29193	0.172263	1	NM_028773	Sash3	hypothetical protein LOC74131
chr5	31216158	31223646	+	85	217	157	86	33	127	183	94	180	162	99	45	114	153	121	-42.5833	-1.41444	1.41444	0.17238	1	NM_133918	Emilin1	elastin microfibril interfacer 1
chr1	174430376	174437506	+	203	297	248	163	152	243	284	224	246	255	187	207	218	237	224.857	-29.4167	-1.13859	1.13859	0.172557	1	NM_178598	Tagln2	transgelin 2
chr16	16422070	16560242	-	672	1229	910	694	522	918	1041	743	1018	937	797	710	825	868	842.571	-99.3333	-1.12417	1.12417	0.172599	1	NM_139232	Fgd4	FYVE, RhoGEF and PH domain containing 4 isoform,FYVE, RhoGEF and PH domain containing 4 isoform,
chr8	41947746	42007424	+	1310	1992	1577	1235	860	1670	1927	1448	1650	1624	1418	1170	1501	1607	1488.29	-150	-1.10534	1.10534	0.172613	1	NM_001044740	Slc7a2	solute carrier family 7 (cationic amino acid
chr15	8241986	8394463	-	2067	2937	2456	2009	1568	2653	2755	2285	2433	2528	2307	2134	2385	2298	2338.57	-134.333	-1.05889	1.05889	0.172712	1	NM_201232	Nipbl	delangin isoform B,delangin isoform B,
chr15	83433012	83555451	-	670	956	943	602	600	745	919	741	792	971	691	816	670	767	778.286	-98.6667	-1.13406	1.13406	0.173006	1	NM_022723	Scube1	signal peptide, CUB domain, EGF-like 1,signal peptide, CUB domain, EGF-like 1,
chr3	97462134	97476990	+	887	1163	1027	845	696	1012	1012	981	964	1057	970	947	910	844	953.286	-82.9167	-1.09035	1.09035	0.173611	1	NM_182997	Prkab2	AMP-activated protein kinase beta 2
chr8	37279117	37312570	-	1063	1350	1012	889	785	995	1244	1175	1119	1042	1021	1068	894	1038	1051	-106.75	-1.10619	1.10619	0.173639	1	NM_001081150	Lonrf1	LON peptidase N-terminal domain and ring finger
chr3	87775014	87784373	+	440	709	533	368	329	525	681	486	587	549	423	448	472	568	504.714	-62.9167	-1.13169	1.13169	0.173699	1	NM_016701	Nes	nestin,nestin,
chrX	147778765	147908677	+	3619	4610	3804	3260	2561	4321	4541	4001	3820	3916	3743	3485	3884	3788	3805.29	-187.333	-1.05029	1.05029	0.173878	1	NM_198105	Fam120c	hypothetical protein LOC207375,hypothetical protein LOC207375,
chr2	72774489	72818503	-	2014	2684	2129	1929	1276	2303	2581	2227	2224	2192	2215	1736	2070	2153	2116.71	-170.833	-1.0836	1.0836	0.174027	1	NM_001018042	Sp3	Sp3 transcription factor isoform 1
chr13	95128914	95336271	+	1464	2181	1695	1356	1241	1667	1917	1619	1807	1745	1557	1689	1498	1599	1644.86	-137.917	-1.08697	1.08697	0.174161	1	NM_009680	Ap3b1	adaptor-related protein complex 3, beta 1
chr6	85892264	85911661	-	1005	1408	1099	783	705	1281	1345	1111	1167	1131	899	959	1151	1122	1077.14	-103.583	-1.1003	1.1003	0.174656	1	NM_028099	Dusp11	dual specificity phosphatase 11 (RNA/RNP complex
chr9	83003550	83040214	-	644	815	751	617	411	696	849	712	675	773	708	559	626	708	680.143	-69.75	-1.10727	1.10727	0.17475	1	NM_026122	Hmgn3	high mobility group nucleosomal binding domain 3
chr7	19888044	19895394	-	160	272	188	156	125	186	211	177	225	194	179	170	167	176	184	-25.6667	-1.14836	1.14836	0.17517	1	NM_008036	Fosb	FBJ osteosarcoma oncogene B
chr14	76354809	76365024	+	2307	3703	2030	1957	1891	2035	2546	2551	3068	2090	2247	2573	1829	2124	2354.57	-376.417	-1.17163	1.17163	0.175293	1	NM_026214	Kctd4	potassium channel tetramerisation domain
chr12	72237834	72344288	+	229	281	218	184	117	266	248	253	233	224	211	159	239	207	218	-32.6667	-1.16013	1.16013	0.175337	1	NM_029818	2700049A03Rik	n/a
chr2	79674609	79969128	-	6585	9681	6092	5857	5149	6009	7470	7280	8021	6272	6725	7006	5401	6231	6705.14	-850.25	-1.13409	1.13409	0.175465	1	NM_016744	Pde1a	phosphodiesterase 1A, calmodulin-dependent,phosphodiesterase 1A, calmodulin-dependent,phosphodiesterase 1A, calmodulin-dependent,
chr11	98013468	98054607	-	701	894	750	639	512	750	862	775	741	772	734	697	674	719	730.286	-56.6667	-1.08026	1.08026	0.175567	1	NM_134027	Med1	Ppar binding protein isoform 2
chr18	34784589	34792931	+	212	299	209	189	131	239	250	234	248	215	217	178	215	209	216.571	-27.5833	-1.13472	1.13472	0.175599	1	NM_009004	Kif20a	kinesin family member 20A
chr18	77304418	77394447	+	1738	2325	1836	1523	1102	2136	2270	1922	1926	1890	1749	1499	1920	1894	1828.57	-147.167	-1.08336	1.08336	0.175623	1	NM_001164168	Pias2	n/a
chr1	132613903	132618634	+	724	902	613	585	421	715	851	800	747	631	672	573	643	710	682.286	-76.5	-1.11778	1.11778	0.175624	1	NM_178691	Yod1	HIV-induced protein-7-like protease
chr17	34419695	34424716	-	39	175	158	64	8	87	126	43	145	163	73	11	78	105	88.2857	-50.25	-1.75281	1.75281	0.175686	1	NM_010378	H2-Aa	histocompatibility 2, class II antigen A, alpha,histocompatibility 2, class II antigen A, alpha,
chr15	44027680	44067458	+	319	447	297	297	179	327	382	353	370	306	341	244	294	319	318.143	-43.5	-1.14524	1.14524	0.175755	1	NM_013696	Trhr	thyrotropin releasing hormone receptor,thyrotropin releasing hormone receptor,
chr4	94608731	94645791	-	1076	1502	1082	961	778	1191	1383	1190	1244	1114	1103	1059	1070	1154	1133.43	-86.1667	-1.07858	1.07858	0.175862	1	NM_177239	Mysm1	myb-like, SWIRM and MPN domains 1,myb-like, SWIRM and MPN domains 1,
chrX	130117399	130223532	-	5258	8216	5480	4852	4476	5402	6220	5813	6807	5642	5571	6090	4855	5189	5709.57	-661.083	-1.12183	1.12183	0.175878	1	NM_001105245	Pcdh19	n/a
chr11	69664064	69672232	-	98	96	91	74	47	89	92	108	80	94	85	64	80	77	84	-17.5	-1.22876	1.22876	0.17598	1	NM_031880	Tnk1	tyrosine kinase, non-receptor, 1
chrX	130117399	130223532	-	5237	8195	5459	4833	4461	5390	6196	5790	6790	5620	5549	6070	4845	5169	5690.43	-658.417	-1.12174	1.12174	0.176232	1	NM_001105246	Pcdh19	n/a
chr1	40637071	40687576	+	360	619	368	369	303	279	376	398	513	379	424	412	251	314	384.429	-79.75	-1.22769	1.22769	0.176286	1	NM_177084	Slc9a4	solute carrier family 9 (sodium/hydrogen
chr10	79780999	79783293	-	510	699	691	497	418	608	649	564	579	711	571	569	546	541	583	-61.25	-1.11001	1.11001	0.176501	1	NM_025521	2310011J03Rik	hypothetical protein LOC66374
chr15	5047438	5058533	-	115	163	122	114	68	126	119	127	135	126	131	93	113	99	117.714	-20.3333	-1.18654	1.18654	0.176515	1	NM_001163138	Card6	n/a
chr3	17971949	18143338	-	617	983	586	553	490	639	701	682	814	603	635	667	574	585	651.429	-84.4167	-1.13721	1.13721	0.176902	1	NM_007825	Cyp7b1	cytochrome P450, family 7, subfamily b,
chr16	94982686	95219303	-	1519	2144	1412	1227	1258	1415	1586	1679	1776	1454	1409	1712	1272	1323	1517.86	-207.333	-1.14509	1.14509	0.176904	1	NM_010606	Kcnj6	potassium inwardly-rectifying channel J6 isoform,potassium inwardly-rectifying channel J6 isoform,
chr12	70412529	70458153	-	1094	1449	1185	1019	679	1308	1407	1210	1201	1220	1170	924	1176	1174	1153.57	-99.3333	-1.08941	1.08941	0.177205	1	NM_025441	Sdccag1	serologically defined colon cancer antigen 1,serologically defined colon cancer antigen 1,serologically defined colon cancer antigen 1,
chr15	80842710	81021187	-	1940	2481	2025	1660	1581	1947	2090	2145	2056	2085	1906	2151	1750	1743	1976.57	-207.833	-1.11011	1.11011	0.177231	1	NM_001082536	Mkl1	megakaryoblastic leukemia (translocation) 1,megakaryoblastic leukemia (translocation) 1,
chr3	64913564	65182141	+	3818	5013	3351	3350	2571	3730	4348	4221	4153	3450	3846	3498	3353	3627	3735.43	-360.333	-1.10062	1.10062	0.177679	1	NM_010597	Kcnab1	potassium voltage-gated channel, shaker-related,potassium voltage-gated channel, shaker-related,
chr13	100787948	100874025	-	1306	1858	1522	1209	1002	1677	1734	1444	1539	1567	1388	1363	1507	1446	1464.86	-90.6667	-1.06358	1.06358	0.177836	1	NM_001081061	Bdp1	B double prime 1, subunit of RNA polymerase III
chr15	36525413	36538728	-	2931	4428	3292	2798	2362	3304	3980	3241	3669	3389	3213	3214	2970	3320	3288	-253.75	-1.07981	1.07981	0.178009	1	NM_008774	Pabpc1	poly A binding protein, cytoplasmic 1
chr9	107675890	107775150	-	808	1083	853	690	607	957	1006	893	897	878	792	826	860	839	855	-60.0833	-1.07246	1.07246	0.178409	1	NM_011251	Rbm6	RNA binding motif protein 6 isoform a,RNA binding motif protein 6 isoform a,
chr7	54144396	54175300	-	713	939	789	638	486	901	867	788	778	812	733	661	810	723	757.857	-60.9167	-1.08325	1.08325	0.178419	1	NM_021884	Tsg101	tumor susceptibility gene 101 protein
chr15	91503654	91646555	+	926	1569	1300	987	681	1105	1507	1024	1300	1338	1133	927	993	1257	1138.86	-143.167	-1.13287	1.13287	0.178452	1	NM_025730	Lrrk2	leucine-rich repeat kinase 2
chr11	54336348	54512787	+	1536	1961	1487	1342	981	1781	1830	1698	1625	1531	1541	1335	1601	1527	1551.14	-117	-1.07795	1.07795	0.178503	1	NM_175258	Rapgef6	Rap guanine nucleotide exchange factor (GEF) 6,Rap guanine nucleotide exchange factor (GEF) 6,Rap guanine nucleotide exchange factor (GEF) 6,Rap guanine nucleotide exchange factor (GEF) 6,
chr2	79699181	79748556	-	2112	3066	1862	1715	1703	1863	2263	2335	2540	1917	1969	2317	1674	1888	2091.43	-302	-1.15392	1.15392	0.178512	1	NM_001009978	Pde1a	phosphodiesterase 1A, calmodulin-dependent
chr2	79699181	79748556	-	2112	3066	1862	1715	1703	1863	2263	2335	2540	1917	1969	2317	1674	1888	2091.43	-302	-1.15392	1.15392	0.178512	1	NM_001009979	Pde1a	phosphodiesterase 1A, calmodulin-dependent
chr15	77591018	77672545	-	2914	4429	4071	2883	2497	3844	4049	3222	3670	4191	3310	3398	3455	3378	3517.71	-309.083	-1.0913	1.0913	0.17854	1	NM_022410	Myh9	myosin, heavy polypeptide 9, non-muscle isoform
chr5	123320684	123439101	-	514	724	561	479	414	564	598	568	600	578	550	563	507	499	552.143	-52.25	-1.09863	1.09863	0.178697	1	NM_001003953	Kdm2b	F-box and leucine-rich repeat protein 10 isoform,F-box and leucine-rich repeat protein 10 isoform,
chr10	75931715	75978602	+	1498	1983	1632	1344	1166	1797	1748	1656	1643	1680	1543	1587	1615	1458	1597.43	-108.917	-1.07023	1.07023	0.178967	1	NM_019434	Mcm3ap	minichromosome maintenance complex component 3
chr2	72774489	72817338	-	1979	2618	2076	1892	1232	2250	2519	2188	2169	2137	2172	1676	2022	2101	2066.43	-171.917	-1.08627	1.08627	0.179249	1	NM_001098425	Sp3	Sp3 transcription factor isoform 2,Sp3 transcription factor isoform 2,
chr19	17400632	17447334	-	136	198	159	122	86	161	179	150	164	164	140	117	145	149	147	-21.5833	-1.15668	1.15668	0.179597	1	NM_010265	Gcnt1	glucosaminyl (N-acetyl) transferase 1, core 2
chr2	79674609	79969569	-	6542	9614	6019	5827	5093	5971	7427	7233	7966	6196	6691	6930	5367	6195	6654	-835.917	-1.13277	1.13277	0.179756	1	NM_001159582	Pde1a	n/a
chr8	23769677	23817055	-	736	962	794	636	562	868	882	814	797	817	730	765	780	736	777	-56.5833	-1.07517	1.07517	0.179952	1	NM_010546	Ikbkb	inhibitor of kappaB kinase beta,inhibitor of kappaB kinase beta,inhibitor of kappaB kinase beta,
chr11	109962135	110029467	-	299	603	483	297	190	452	544	331	500	497	341	259	406	454	398.286	-77.6667	-1.21279	1.21279	0.179992	1	NM_147220	Abca9	ATP-binding cassette transporter sub-family A
chr16	95044138	95078297	-	668	897	583	502	539	596	649	739	743	600	576	733	536	541	638.286	-97.5	-1.16345	1.16345	0.180022	1	NM_001025590	Kcnj6	potassium inwardly-rectifying channel J6 isoform,potassium inwardly-rectifying channel J6 isoform,potassium inwardly-rectifying channel J6 isoform,
chr11	98724911	98766892	+	3452	4423	3811	3146	2639	4055	4348	3817	3665	3923	3612	3591	3645	3627	3697.14	-182.917	-1.05055	1.05055	0.180258	1	NM_197940	Wipf2	Wire protein
chr7	13563196	13571065	+	213	294	229	176	144	259	259	235	244	236	202	196	233	216	223.143	-26.5833	-1.12554	1.12554	0.180415	1	NM_175558	Zfp446	zinc finger protein 446,zinc finger protein 446,
chr9	124036281	124041922	+	149	154	174	127	84	146	165	165	128	179	146	114	131	138	143	-25.0833	-1.18967	1.18967	0.180491	1	NM_009917	Ccr5	chemokine (C-C motif) receptor 5
chr5	135178465	135223124	-	126	321	234	158	66	157	276	139	266	241	181	90	141	230	184	-54.8333	-1.34164	1.34164	0.180589	1	NM_007925	Eln	elastin
chr4	21774729	21803622	+	2397	3130	2489	1914	1776	2758	3117	2650	2593	2562	2198	2417	2479	2600	2499.86	-178.167	-1.07352	1.07352	0.180598	1	NM_025669	Sfrs18	n/a
chr5	148373771	148537564	-	1648	2233	1975	1371	1255	2079	2254	1822	1850	2033	1574	1708	1869	1880	1819.43	-143.917	-1.08188	1.08188	0.180626	1	NM_010228	Flt1	FMS-like tyrosine kinase 1,FMS-like tyrosine kinase 1,
chr7	30644997	30662320	+	409	514	495	362	283	517	481	452	426	510	416	385	465	401	436.429	-45.9167	-1.11018	1.11018	0.180963	1	NM_172740	Zfp420	n/a
chr5	74852284	74927774	-	262	321	240	202	180	268	281	290	266	247	232	245	241	234	250.714	-29.6667	-1.12465	1.12465	0.181112	1	NM_178672	Scfd2	sec1 family domain containing 2
chr5	151476401	151613245	+	5194	7150	5184	4863	3541	5851	6608	5743	5924	5337	5584	4818	5259	5512	5453.86	-374.75	-1.0708	1.0708	0.181362	1	NM_175310	Pds5b	PDS5, regulator of cohesion maintenance, homolog,PDS5, regulator of cohesion maintenance, homolog,PDS5, regulator of cohesion maintenance, homolog,
chr13	38243162	38290446	+	1518	2444	1834	1571	1375	1637	1585	1678	2025	1888	1804	1871	1471	1322	1722.71	-246.667	-1.15255	1.15255	0.182139	1	NM_023842	Dsp	n/a
chr16	92601710	92826311	-	57	58	61	29	24	54	70	63	48	63	33	33	49	58	49.5714	-14.75	-1.34104	1.34104	0.18215	1	NM_001111021	Runx1	n/a
chr10	117578842	117606053	+	107	186	165	104	76	135	176	118	154	170	119	103	121	147	133.143	-24.8333	-1.20272	1.20272	0.182477	1	NM_010785	Mdm1	transformed mouse 3T3 cell double minute 1
chr10	28931448	28950584	+	2842	3640	2754	2481	1848	3170	3571	3142	3016	2835	2849	2515	2849	2979	2883.57	-199.667	-1.07136	1.07136	0.182993	1	NM_001162537	9330159F19Rik	n/a
chr3	28704432	28706337	+	335	391	347	253	205	339	437	370	324	357	290	279	305	365	327.143	-40.5833	-1.13102	1.13102	0.183019	1	NM_026517	Rpl22l1	ribosomal protein L22 like 1,ribosomal protein L22 like 1,
chr7	152115835	152125830	-	1694	2496	1849	1504	1467	1751	2048	1873	2068	1904	1727	1996	1574	1708	1835.71	-197.083	-1.11254	1.11254	0.183074	1	NM_007631	Ccnd1	cyclin D1
chrX	165092049	165111834	-	439	580	505	398	277	536	573	485	481	520	457	377	482	478	468.571	-46.8333	-1.10442	1.10442	0.183247	1	NM_010832	Msl3	male-specific lethal-3 homolog 1,male-specific lethal-3 homolog 1,
chr10	127452270	127467086	+	79	111	119	63	49	105	110	87	92	123	72	67	94	92	89.5714	-19.4167	-1.23897	1.23897	0.183361	1	NM_008921	Prim1	DNA primase small subunit, 49kDa
chr6	113392628	113398221	+	555	712	600	509	397	631	667	614	590	618	584	540	567	556	581.286	-45.5833	-1.08115	1.08115	0.183389	1	NM_026365	Jagn1	jagunal homolog 1
chr10	42032390	42198371	-	380	550	393	347	280	419	476	420	456	405	398	381	377	397	404.857	-38.75	-1.09981	1.09981	0.183654	1	NM_145743	Lace1	lactation elevated 1
chr13	43711165	43766312	+	1123	1663	1218	1083	933	1190	1283	1242	1378	1254	1243	1270	1070	1070	1218.14	-128.083	-1.11011	1.11011	0.183969	1	NM_183204	Rnf182	ring finger protein 182
chr11	106641669	106649808	-	13378	17993	13273	11965	8985	15063	17531	14791	14908	13664	13738	12226	13539	14624	13927.1	-922.583	-1.06818	1.06818	0.184311	1	NM_007840	Ddx5	DEAD (Asp-Glu-Ala-Asp) box polypeptide 5,DEAD (Asp-Glu-Ala-Asp) box polypeptide 5,DEAD (Asp-Glu-Ala-Asp) box polypeptide 5,DEAD (Asp-Glu-Ala-Asp) box polypeptide 5,
chr18	34784277	34792931	+	214	303	209	189	135	242	252	237	251	215	217	184	218	210	218.857	-27.0833	-1.13068	1.13068	0.185371	1	NM_001166407	Kif20a	n/a
chrX	99044723	99287393	+	4423	5867	4850	4392	3248	4886	5435	4890	4861	4993	5043	4419	4392	4534	4733.14	-317.667	-1.0691	1.0691	0.185657	1	NM_001163610	Nhsl2	n/a
chr2	71227316	71279679	+	308	419	389	274	202	391	421	341	347	400	315	275	351	351	340	-39.6667	-1.12281	1.12281	0.185711	1	NM_026115	Hat1	histone aminotransferase 1,histone aminotransferase 1,
chr5	123320684	123438542	-	504	711	551	468	408	555	590	557	589	567	537	555	499	492	542.286	-50.25	-1.0965	1.0965	0.185806	1	NM_001005866	Kdm2b	F-box and leucine-rich repeat protein 10 isoform
chr12	45953472	46175470	-	3653	6035	3797	3259	2963	4190	4884	4039	5000	3909	3742	4032	3766	4074	4080.29	-412.5	-1.10567	1.10567	0.185893	1	NM_144552	Stxbp6	syntaxin binding protein 6 (amisyn)
chr9	18096710	18118444	+	1425	2005	1504	1209	811	1709	2003	1576	1661	1548	1388	1104	1536	1671	1497.71	-170.25	-1.11949	1.11949	0.186046	1	NM_025844	Chordc1	cysteine and histidine-rich domain
chr11	58768186	58770176	+	901	1292	1038	822	767	938	1147	996	1070	1069	944	1044	843	957	989	-98	-1.10348	1.10348	0.186118	1	NM_178218	Hist3h2a	histone 3, H2a
chrX	146981959	147005165	+	109	104	67	66	22	69	113	121	86	69	76	30	62	94	76.8571	-26.5	-1.40458	1.40458	0.186303	1	NM_001102446	Alas2	aminolevulinic acid synthase 2, erythroid
chr3	142283626	142300972	+	89	191	148	83	44	133	169	98	158	152	95	60	120	141	117.714	-32	-1.30769	1.30769	0.186338	1	NM_010260	Gbp2	guanylate nucleotide binding protein 2
chr2	84280879	84316916	-	73	169	123	52	27	117	148	81	140	127	60	37	105	123	96.1429	-34.75	-1.42769	1.42769	0.186826	1	NM_001177319	Tfpi	n/a
chr15	102537209	102552500	-	1541	1889	1762	1409	1165	1697	1890	1704	1565	1814	1618	1585	1525	1577	1626.86	-118.083	-1.07491	1.07491	0.186844	1	NM_026192	Calcoco1	calcium binding and coiled coil domain 1,calcium binding and coiled coil domain 1,
chrX	20510520	20527726	-	2177	2896	2059	1789	1778	1951	2274	2407	2399	2120	2054	2419	1754	1897	2150	-277.667	-1.13671	1.13671	0.186909	1	NM_007922	Elk1	ELK1, member of ETS oncogene family
chr9	72655080	72765114	+	210	308	231	173	178	242	226	232	255	238	199	242	218	189	224.714	-29.6667	-1.13994	1.13994	0.187437	1	NM_175485	Prtg	protogenin
chr11	109086668	109159495	-	177	246	218	164	138	213	199	196	204	224	188	188	191	166	193.857	-24.75	-1.13506	1.13506	0.187516	1	NM_011268	Rgs9	regulator of G-protein signaling 9,regulator of G-protein signaling 9,regulator of G-protein signaling 9,
chr15	8241224	8394463	-	2172	3049	2570	2116	1650	2780	2863	2401	2526	2646	2430	2245	2499	2388	2447.86	-133.833	-1.05599	1.05599	0.187584	1	NM_027707	Nipbl	delangin isoform A
chrX	106290745	106357806	+	4061	6463	4209	3910	2545	4590	5811	4490	5355	4333	4489	3463	4126	4847	4443.29	-494.75	-1.11693	1.11693	0.187587	1	NM_019989	Sh3bgrl	SH3-binding domain glutamic acid-rich protein
chr1	136242673	136258576	-	1656	2286	1795	1515	1252	1901	2219	1831	1894	1848	1740	1704	1709	1851	1796.71	-106.667	-1.06092	1.06092	0.187737	1	NM_001042485	Tmem183a	hypothetical protein LOC57439 isoform b
chr1	136242673	136258576	-	1656	2286	1795	1515	1252	1901	2219	1831	1894	1848	1740	1704	1709	1851	1796.71	-106.667	-1.06092	1.06092	0.187737	1	NM_020588	Tmem183a	hypothetical protein LOC57439 isoform a,hypothetical protein LOC57439 isoform a,
chr9	82759765	82869096	-	2487	3428	2942	2406	1469	3165	3319	2750	2840	3029	2763	1999	2845	2769	2713.57	-279	-1.10756	1.10756	0.187849	1	NM_001081216	Phip	pleckstrin homology domain interacting protein,pleckstrin homology domain interacting protein,pleckstrin homology domain interacting protein,pleckstrin homology domain interacting protein,pleckstrin homology domain interacting protein,
chr3	53960025	54122389	+	1545	1776	1243	1241	1057	1165	1481	1708	1471	1280	1425	1438	1047	1235	1372	-200.083	-1.15556	1.15556	0.188366	1	NM_016984	Trpc4	transient receptor potential cation channel,,transient receptor potential cation channel,,transient receptor potential cation channel,,transient receptor potential cation channel,,
chr14	27732173	27783737	-	3754	4991	3557	3133	2445	4239	4825	4150	4135	3662	3597	3327	3810	4025	3815.14	-292.583	-1.0793	1.0793	0.188783	1	NM_145221	Appl1	DIP13 alpha
chr4	132455128	132478466	-	989	1311	978	860	719	1113	1198	1093	1086	1007	987	978	1000	999	1021.43	-71	-1.07164	1.07164	0.188947	1	NM_001163792	Fam76a	n/a
chr9	111214242	111298278	+	4879	5267	4719	3412	3612	5132	4746	5394	4364	4858	3918	4915	4613	3959	4574.43	-520.75	-1.11968	1.11968	0.189284	1	NM_001164659	Trank1	n/a
chr11	70501862	70513657	-	49	47	52	25	23	46	54	54	39	54	29	31	41	45	41.8571	-12.5	-1.34247	1.34247	0.189315	1	NM_213729	Inca1	inhibitor of CDK interacting with cyclin A1,inhibitor of CDK interacting with cyclin A1,inhibitor of CDK interacting with cyclin A1,
chr6	64992660	65066043	+	737	1089	812	741	470	908	940	815	902	836	851	640	816	784	806.286	-78.25	-1.10126	1.10126	0.189781	1	NM_007958	Smarcad1	SWI/SNF-related, matrix-associated
chr7	127802867	127813764	-	148	143	146	113	56	152	149	164	118	150	130	76	137	124	128.429	-27.25	-1.2334	1.2334	0.191185	1	NM_001040137	Pdzd9	hypothetical protein LOC67983 isoform 2
chr1	45431175	45560127	-	67	161	139	78	41	104	139	74	133	143	90	56	93	116	100.714	-27.9167	-1.31455	1.31455	0.191729	1	NM_007737	Col5a2	procollagen, type V, alpha 2
chr19	11849607	11893383	-	459	582	437	386	285	490	565	507	482	450	443	388	440	471	454.429	-44.1667	-1.10142	1.10142	0.191954	1	NM_011502	Stx3	syntaxin 3 isoform C
chr2	154161121	154198455	-	162	226	149	145	96	170	180	179	187	153	166	131	153	150	159.857	-23	-1.15333	1.15333	0.19246	1	NM_025876	Cdk5rap1	CDK5 regulatory subunit associated protein 1,CDK5 regulatory subunit associated protein 1,
chr1	172981299	172989534	-	201	259	215	155	157	213	232	222	215	221	178	214	191	194	205	-25.0833	-1.12913	1.12913	0.192566	1	NM_010188	Fcgr3	Fc receptor, IgG, low affinity III,Fc receptor, IgG, low affinity III,Fc receptor, IgG, low affinity III,
chr5	124933163	124941131	+	214	285	260	197	156	245	269	237	236	268	226	212	220	224	231.857	-26.5	-1.12018	1.12018	0.192858	1	NM_029532	Snrnp35	U11/U12 snRNP 35K
chr17	34701239	34725488	+	160	277	204	146	115	203	245	177	230	210	168	156	182	204	189.571	-28.1667	-1.15869	1.15869	0.192956	1	NM_010929	Notch4	Notch gene homolog 4
chr5	100871057	100927592	-	461	598	481	434	280	522	558	510	495	495	498	381	469	465	473.286	-46.75	-1.10314	1.10314	0.192958	1	NM_001115010	Lin54	n/a
chr7	132746942	132777084	+	37	31	54	24	27	29	31	41	26	56	28	37	26	26	34.2857	-11.75	-1.40171	1.40171	0.193142	1	NM_021887	Il21r	interleukin 21 receptor
chr4	97444316	97785567	+	3741	5925	3991	3859	2668	4222	4963	4136	4909	4109	4431	3630	3795	4140	4164.29	-385.667	-1.09644	1.09644	0.193203	1	NM_001122953	Nfia	n/a
chr2	84638984	84650158	+	76	103	93	69	49	83	90	84	85	96	79	67	75	75	80.1429	-14.3333	-1.19369	1.19369	0.193347	1	NM_019949	Ube2l6	ubiquitin-conjugating enzyme E2L 6
chr8	93740928	93837121	-	799	1213	965	755	516	1069	1130	883	1005	993	867	702	961	943	907.714	-92.0833	-1.10606	1.10606	0.193615	1	NM_173431	Rpgrip1l	Rpgrip1-like
chr8	34344844	34495999	-	382	503	398	343	223	442	481	422	417	410	394	303	397	401	392	-42.5833	-1.11394	1.11394	0.193737	1	NM_011721	Wrn	Werner syndrome protein,Werner syndrome protein,
chr5	75971011	76052746	+	3110	4333	3321	2771	2656	2920	3568	3438	3590	3419	3182	3614	2625	2976	3263.43	-383.083	-1.12361	1.12361	0.193808	1	NM_001122733	Kit	n/a
chr8	87365986	87370830	-	7956	12882	9487	7727	6387	9099	11915	8796	10673	9767	8872	8691	8178	9939	9273.71	-825.333	-1.09253	1.09253	0.19422	1	NM_007591	Calr	calreticulin
chr13	31898514	31902504	+	224	620	523	268	130	402	551	248	514	538	308	177	361	460	372.286	-106.833	-1.32721	1.32721	0.194359	1	NM_008592	Foxc1	forkhead box C1
chr7	104874888	104886757	-	428	591	416	335	352	447	451	473	490	428	385	479	402	376	433.286	-53.1667	-1.12952	1.12952	0.194502	1	NM_175105	Aqp11	aquaporin 11
chr2	44839153	44968799	-	11834	18452	10751	10218	9674	11226	13400	13084	15288	11068	11732	13163	10090	11178	12229	-1605.92	-1.13915	1.13915	0.19456	1	NM_015753	Zeb2	zinc finger homeobox 1b isoform 2,zinc finger homeobox 1b isoform 2,zinc finger homeobox 1b isoform 2,
chr11	102546001	102559039	-	661	923	690	611	453	776	850	731	765	710	702	616	697	709	704.286	-54.3333	-1.07978	1.07978	0.19464	1	NM_025918	Ccdc43	coiled-coil domain containing 43
chr5	75971015	76052746	+	3106	4321	3318	2763	2654	2917	3565	3434	3580	3416	3172	3611	2622	2974	3258.43	-381.917	-1.12341	1.12341	0.194744	1	NM_021099	Kit	c-kit,c-kit,
chr11	101191919	101200742	+	21	73	40	17	8	43	44	23	60	41	20	11	39	37	33	-14.5833	-1.54517	1.54517	0.194972	1	NM_009675	Aoc3	amine oxidase, copper containing 3,amine oxidase, copper containing 3,
chr2	71711328	71741914	+	1723	2352	1910	1640	1262	1920	2335	1905	1949	1966	1883	1717	1726	1948	1870.57	-121.5	-1.06681	1.06681	0.195556	1	NM_172665	Pdk1	pyruvate dehydrogenase kinase, isoenzyme 1,pyruvate dehydrogenase kinase, isoenzyme 1,pyruvate dehydrogenase kinase, isoenzyme 1,
chr15	10963471	10967723	-	214	319	262	190	185	257	254	237	264	270	218	252	231	212	240.571	-28.75	-1.12596	1.12596	0.195708	1	NM_178717	Rxfp3	relaxin family peptide receptor 3
chr9	83003550	83040214	-	611	772	708	583	386	663	812	676	640	729	669	525	596	677	644.571	-64.9167	-1.10526	1.10526	0.195817	1	NM_175074	Hmgn3	high mobility group nucleosomal binding domain 3
chr19	17400632	17414058	-	136	199	159	122	87	162	181	150	165	164	140	118	146	151	147.714	-20.9167	-1.15075	1.15075	0.195931	1	NM_001136484	Gcnt1	n/a
chr1	11404192	11591892	+	3359	4599	3238	3033	2130	3701	4359	3714	3810	3333	3482	2898	3326	3636	3457	-283.5	-1.08499	1.08499	0.196089	1	NM_001160370	A830018L16Rik	n/a
chr2	125072983	125084785	+	467	624	501	428	338	536	573	516	517	516	491	460	482	478	494.286	-38.5833	-1.08076	1.08076	0.196313	1	NM_001159646	Dut	n/a
chr4	137150103	137214452	+	1874	2506	2076	1659	1493	2259	2312	2072	2076	2137	1905	2031	2030	1929	2025.71	-121.25	-1.06143	1.06143	0.196786	1	NM_130879	Usp48	ubiquitin specific protease 48,ubiquitin specific protease 48,ubiquitin specific protease 48,ubiquitin specific protease 48,ubiquitin specific protease 48,
chr8	26688961	26707959	-	187	208	189	133	136	186	193	207	172	195	153	185	167	161	177.143	-24.8333	-1.14915	1.14915	0.196903	1	NM_173012	Letm2	leucine zipper-EF-hand containing transmembrane
chr8	34344844	34495999	-	376	496	391	335	220	439	473	416	411	403	385	299	395	395	386.286	-41.5	-1.11262	1.11262	0.19709	1	NM_001122822	Wrn	n/a
chr11	90110789	90139887	+	11041	16858	10484	10094	8957	10160	12658	12207	13968	10793	11590	12188	9132	10559	11491	-1455.42	-1.13393	1.13393	0.197223	1	NM_026178	Mmd	monocyte to macrophage,monocyte to macrophage,
chr4	125724171	125732780	+	341	519	405	307	267	437	454	377	430	417	352	363	393	379	387.286	-36.25	-1.09751	1.09751	0.197226	1	NM_025544	Mrps15	mitochondrial ribosomal protein S15,mitochondrial ribosomal protein S15,
chr10	69903657	70021479	+	2593	3683	2510	2441	1929	2742	2997	2867	3052	2584	2803	2625	2465	2500	2699.43	-236.083	-1.09086	1.09086	0.197356	1	NM_001143776	Fam13c	n/a
chr4	45118081	45120985	-	198	265	220	179	134	227	240	219	220	226	206	182	204	200	208.143	-23.6667	-1.11953	1.11953	0.197399	1	NM_001099675	Tomm5	hypothetical protein LOC68512
chr13	24936999	24993139	+	1034	1224	1069	905	759	1085	1162	1143	1014	1101	1039	1033	975	969	1039.14	-82	-1.08167	1.08167	0.197766	1	NM_001081051	D130043K22Rik	hypothetical protein LOC210108
chr19	59978788	60019557	-	2731	3710	2511	2318	2024	2746	3241	3019	3074	2585	2662	2754	2468	2704	2752.29	-245.667	-1.09281	1.09281	0.197928	1	NM_001164367	Rab11fip2	n/a
chr10	69903657	70021479	+	2596	3692	2514	2444	1932	2752	3004	2870	3059	2588	2806	2629	2474	2506	2704.57	-235.25	-1.09035	1.09035	0.198122	1	NM_024244	Fam13c	hypothetical protein LOC71721,hypothetical protein LOC71721,hypothetical protein LOC71721,hypothetical protein LOC71721,hypothetical protein LOC71721,
chr10	69903415	70021479	+	2607	3731	2529	2455	1949	2778	3016	2882	3091	2604	2819	2652	2497	2516	2723	-238	-1.09081	1.09081	0.198171	1	NM_001143777	Fam13c	n/a
chr5	98683202	98706049	+	135	159	123	101	90	111	150	149	132	127	116	122	100	125	124.429	-20.25	-1.17495	1.17495	0.19831	1	NM_010203	Fgf5	fibroblast growth factor 5
chr4	97248633	97785567	+	3711	5888	3984	3855	2646	4196	4937	4103	4878	4101	4426	3600	3771	4118	4142.43	-381.917	-1.09599	1.09599	0.198317	1	NM_001122952	Nfia	n/a
chr11	98014974	98054607	-	1590	2115	1625	1476	1184	1778	1895	1758	1752	1673	1695	1611	1598	1581	1666.86	-106.417	-1.06564	1.06564	0.198417	1	NM_001080118	Med1	Ppar binding protein isoform 3
chr1	153316535	153347953	-	1169	1676	1096	1058	773	1296	1455	1292	1389	1128	1215	1052	1165	1214	1207.86	-108.167	-1.09313	1.09313	0.198495	1	NM_011277	Rnf2	ring finger protein 2,ring finger protein 2,
chr2	148230206	148233924	-	641	1502	1094	739	409	934	1327	709	1244	1126	849	557	839	1107	918.714	-188.333	-1.22474	1.22474	0.19854	1	NM_009378	Thbd	thrombomodulin
chr16	30307778	30310865	-	63	58	51	37	35	46	56	70	48	53	42	48	41	47	49.8571	-12.5	-1.2809	1.2809	0.19862	1	NM_008148	Gp5	glycoprotein 5 (platelet)
chr3	127373227	127483445	-	88	153	108	78	72	103	119	97	127	111	90	98	93	99	102.143	-16.6667	-1.17544	1.17544	0.199032	1	NM_027808	Alpk1	n/a
chr11	23156040	23197597	+	2397	3315	2362	2165	1539	2737	3134	2650	2747	2432	2486	2094	2460	2614	2497.57	-196.167	-1.08128	1.08128	0.19908	1	NM_134014	Xpo1	exportin 1, CRM1 homolog
chr9	107675890	107775150	-	814	1091	854	698	610	966	1015	900	904	879	801	830	868	847	861.286	-57.8333	-1.06914	1.06914	0.199242	1	NM_029169	Rbm6	RNA binding motif protein 6 isoform b,RNA binding motif protein 6 isoform b,
chr4	97444316	97785567	+	3763	5966	4039	3895	2693	4267	5017	4160	4943	4158	4472	3664	3835	4185	4202.43	-381.333	-1.09441	1.09441	0.199547	1	NM_010905	Nfia	nuclear factor I/A,nuclear factor I/A,nuclear factor I/A,nuclear factor I/A,nuclear factor I/A,nuclear factor I/A,
chr16	32142910	32165562	-	140	199	159	116	118	150	159	155	165	164	133	161	135	133	149.429	-20.8333	-1.14828	1.14828	0.199644	1	NM_146069	Lrrc33	leucine rich repeat containing 33,leucine rich repeat containing 33,leucine rich repeat containing 33,leucine rich repeat containing 33,
chrX	146832315	146893693	-	154	214	166	138	113	172	172	170	177	171	158	154	155	143	161.143	-20.1667	-1.13224	1.13224	0.199716	1	NM_001164683	Tmem29	n/a
