# Supplementary material for: Bi-directional and shared epigenomic signatures following proton and 56Fe irradiation
Source: Sci Rep. 2017 Aug 31;7:10227. doi: 10.1038/s41598-017-09191-4 (PMC5579159; doi:10.1038/s41598-017-09191-4)
Supplement: Supplementary file 5 — Suppl Table 4 [file 41598_2017_9191_MOESM5_ESM.xls]

## Sheet: 5mc_2wprot_2wFe0.2
2wprot_vs_Fe0.2_downdown_5mc
GO ID	description	p value	FDR
GO0016020	membrane	1.11672e-12	4.57877e-10
GO0005515	protein binding	1.25828e-11	8.59407e-09
GO0007411	axon guidance	4.57632e-10	1.19671e-06
GO0014069	postsynaptic density	4.19874e-09	8.60741e-07
GO0005737	cytoplasm	1.6e-08	2.18167e-06
GO0030054	cell junction	1.25776e-07	1.28919e-05
GO0035556	intracellular signal transduction	1.8443e-07	0.000241114
GO0007155	cell adhesion	3.50616e-07	0.000305573
GO0007399	nervous system development	3.74291e-07	0.000244663
GO0016310	phosphorylation	5.18e-07	0.000270896
GO0016301	kinase activity	5.23249e-07	0.000178673
GO0045202	synapse	1.40489e-06	0.000115195
GO0005516	calmodulin binding	1.55182e-06	0.000353236
GO0043025	neuronal cell body	4.88582e-06	0.00033381
2wprot_vs_Fe0.2_downup_5mC
GO ID	description	p value	FDR
GO0007411	axon guidance	0.000142715	1.74552e-07
GO0005578	proteinaceous extracellular matrix	8.20941e-05	8.04877e-07
GO0045202	synapse	7.06006e-05	8.65233e-07
GO0030054	cell junction	0.000154893	2.278e-06
GO0043025	neuronal cell body	0.000174557	2.99512e-06
GO0030425	dendrite	0.000203605	3.99266e-06
GO0042803	protein homodimerization activity	0.00132116	4.00617e-06
GO0005856	cytoskeleton	0.000206642	4.55875e-06
GO0045944	positive regulation of transcription from RNA polymerase II promoter	0.00303027	4.94882e-06
GO0006351	transcription, DNA-templated	0.00248457	5.07064e-06
GO0018107	peptidyl-threonine phosphorylation	0.00386083	9.46177e-06
GO0016310	phosphorylation	0.00394919	1.12919e-05
GO0045892	negative regulation of transcription, DNA-templated	0.00370947	1.21202e-05
GO0016301	kinase activity	0.00270838	1.23274e-05
GO0048471	perinuclear region of cytoplasm	0.000716674	1.75717e-05
GO0045599	negative regulation of fat cell differentiation	0.00599932	2.20774e-05
GO0044212	transcription regulatory region DNA binding	0.00392145	2.38128e-05
GO0007399	nervous system development	0.0066362	2.71432e-05
GO0046982	protein heterodimerization activity	0.00587313	4.46236e-05
GO0043235	receptor complex	0.000974682	2.62907e-05
GO0043565	sequence-specific DNA binding	0.00538015	4.90413e-05
GO0005524	ATP binding	0.0048202	5.12456e-05
GO0035556	intracellular signal transduction	0.0184166	9.09292e-05
2wprot_vs_Fe0.2_updown_5mC
GO ID	description	p value	FDR
GO0007155	cell adhesion	6.30038e-15	1.11355e-11
GO0016020	membrane	1.31221e-14	1.81521e-11
GO0030054	cell junction	2.72153e-12	3.77195e-09
GO0007411	axon guidance	3.6476e-11	6.42116e-08
GO0045211	postsynaptic membrane	1.3e-08	1.80203e-05
GO0045202	synapse	2.84695e-08	3.94583e-05
GO0014069	postsynaptic density	5.18182e-08	7.18194e-05
GO0007399	nervous system development	5.41581e-08	9.53386e-05
2wprot_vs_Fe0.2_upup_5mC
GO ID	description	p value	FDR
GO0007411	axon guidance	1.74552e-07	0.000142715
GO0005578	proteinaceous extracellular matrix	8.04877e-07	8.20941e-05
GO0045202	synapse	8.65233e-07	7.06006e-05
GO0030054	cell junction	2.278e-06	0.000154893
GO0043025	neuronal cell body	2.99512e-06	0.000174557
GO0030425	dendrite	3.99266e-06	0.000203605
GO0005856	cytoskeleton	4.55875e-06	0.000206642

## Sheet: 5mc_2wprot_2wFe0.1
2wprot_vs_Fe0.1_downdown_5mc
GO ID	description	p value	FDR
GO0030054	cell junction	2.45492e-11	9.91785e-09
GO0005515	protein binding	1.2799e-09	7.9738e-07
GO0016020	membrane	3.94343e-09	7.96573e-07
GO0042995	cell projection	6.08696e-08	8.19707e-06
GO0043025	neuronal cell body	1.70506e-07	1.7221e-05
GO0007411	axon guidance	1.991e-07	0.000467578
GO0014069	postsynaptic density	2.28e-07	1.84238e-05
GO0035556	intracellular signal transduction	4.51671e-07	0.000530347
GO0005856	cytoskeleton	4.80414e-07	3.23473e-05
2wprot_vs_Fe0.1_downup_5mc
GO ID	description	p value	FDR
GO0007155	cell adhesion	2.04922e-12	3.56587e-09
GO0016020	membrane	1.10975e-11	1.54334e-08
GO0005515	protein binding	1.06815e-09	1.58361e-06
GO0007399	nervous system development	2.88453e-09	5.01934e-06
GO0014069	postsynaptic density	5.87691e-09	8.173e-06
GO0007411	axon guidance	4.79159e-08	8.33778e-05
2wprot_vs_Fe0.1_downup_5mc
GO ID	description	p value	FDR
GO0030054	cell junction	2.45492e-11	9.91785e-09
GO0005515	protein binding	1.2799e-09	7.9738e-07
GO0016020	membrane	3.94343e-09	7.96573e-07
GO0042995	cell projection	6.08696e-08	8.19707e-06
GO0043025	neuronal cell body	1.70506e-07	1.7221e-05
GO0007411	axon guidance	1.991e-07	0.000467578
GO0014069	postsynaptic density	2.28e-07	1.84238e-05
GO0035556	intracellular signal transduction	4.51671e-07	0.000530347
GO0005856	cytoskeleton	4.80414e-07	3.23473e-05
GO0045944	positive regulation of transcription from RNA polymerase II promoter	1.04454e-06	0.000817539
GO0005096	GTPase activator activity	1.54067e-06	0.000479805
GO0005737	cytoplasm	4.328e-06	0.000249757
GO0045202	synapse	4.37945e-06	0.000221138
2wprot_vs_Fe0.1_upup_5mc
GO ID	description	p value	FDR
GO0005515	protein binding	6.73325e-13	4.41044e-10
GO0030054	cell junction	1.30136e-09	5.51776e-07
GO0005737	cytoplasm	2.45113e-09	5.1964e-07
GO0016020	membrane	2.55797e-09	3.61527e-07
GO0005856	cytoskeleton	1.65662e-07	1.756e-05
GO0035556	intracellular signal transduction	2.88524e-07	0.000727682
GO0014069	postsynaptic density	2.50281e-06	0.000212216

## Sheet: 5hmc_2wprot_2wFe0.1
2wprot_vs_Fe0.1_downdown_5hmc
GO ID	description	p value	FDR
no data	no data	no data	no data
2wprot_vs_Fe0.1_downup_5hmc
GO ID	description	p value	FDR
GO0005096	GTPase activator activity	2.46066e-07	0.000109001
GO0014069	postsynaptic density	4.69472e-06	0.00118706
2wprot_vs_Fe0.1_updown_5hmc
GO ID	description	p value	FDR
GO0005515	protein binding	3.45174e-10	1.74e-07
GO0030054	cell junction	4.23084e-09	1.45118e-06
GO0045202	synapse	3.39111e-08	5.81573e-06
GO0014069	postsynaptic density	1.2887e-07	1.47341e-05
GO0016020	membrane	2.72413e-07	2.33591e-05
2wprot_vs_Fe0.1_upup_5hmc
GO ID	description	p value	FDR
GO0014069	postsynaptic density	5.13098e-10	1.77e-07
GO0005096	GTPase activator activity	4.44463e-09	2.33343e-06
GO0030054	cell junction	9e-09	1.5501e-06
GO0030424	axon	1.24708e-08	1.43414e-06
GO0005515	protein binding	2.32418e-08	6.101e-06
GO0043197	dendritic spine	2.5948e-08	2.238e-06
GO0045211	postsynaptic membrane	3.17204e-08	2.1887e-06
GO0045202	synapse	8.66699e-08	4.98351e-06
GO0001764	neuron migration	1.89659e-07	0.00035953
GO0007411	axon guidance	2.56859e-07	0.000243472
GO0005737	cytoplasm	6.36408e-07	3.13653e-05

## Sheet: 5hmc_2wprot_2wFe0.2
2wprot_vs_Fe0.2_downdown_5hmc
GO ID	description	p value	FDR
GO0045202	synapse	5.03173e-13	2.03274e-10
GO0005515	protein binding	1.62095e-12	1.06819e-09
GO0016020	membrane	5.71562e-10	1.15456e-07
GO0007399	nervous system development	2.24389e-09	5.42123e-06
GO0014069	postsynaptic density	3.58127e-09	4.82278e-07
GO0030054	cell junction	4.68045e-09	4.72726e-07
GO0031290	retinal ganglion cell axon guidance	5.31083e-07	0.000641342
GO0043025	neuronal cell body	5.47185e-07	4.42116e-05
GO0005509	calcium ion binding	9.79547e-07	0.000322709
GO0045893	positive regulation of transcription, DNA-templated	1.01046e-06	0.000813428
2wprot_vs_Fe0.2_downup_5hmc
GO ID	description	p value	FDR
GO0005515	protein binding	5.12748e-16	3.92464e-13
GO0014069	postsynaptic density	2.01044e-13	8.80649e-11
GO0030054	cell junction	2.02489e-13	4.43485e-11
GO0045202	synapse	2.76574e-12	4.03805e-10
GO0005737	cytoplasm	3.60038e-12	3.94237e-10
GO0016020	membrane	1.78525e-11	1.56388e-09
GO0007399	nervous system development	1.49365e-09	4.07019e-06
GO0043005	neuron projection	1.75579e-09	1.28173e-07
GO0043197	dendritic spine	1.29039e-08	8.07415e-07
GO0048471	perinuclear region of cytoplasm	2.17742e-08	1.19213e-06
GO0043025	neuronal cell body	8.2201e-08	4.00044e-06
GO0045211	postsynaptic membrane	9.76983e-08	4.27918e-06
GO0005886	plasma membrane	1.18401e-07	4.71451e-06
GO0007411	axon guidance	1.50494e-07	0.000205027
2wprot_vs_Fe0.2_updown_5hmc
GO ID	description	p value	FDR
GO0005515	protein binding	1.30393e-12	9.24505e-10
GO0016020	membrane	2.65306e-12	1e-09
GO0045202	synapse	2.86697e-11	5.60493e-09
GO0014069	postsynaptic density	3.04126e-10	3.96377e-08
GO0007155	cell adhesion	7.3858e-10	1.77111e-06
GO0030425	dendrite	7.4948e-09	7.32616e-07
GO0030054	cell junction	1.05689e-08	8.26487e-07
GO0030165	PDZ domain binding	3.85705e-07	0.000136723
GO0005737	cytoplasm	9.22757e-07	6.01312e-05
GO0030424	axon	2.06089e-06	0.000115109
2wprot_vs_Fe0.2_upup_5hmc
GO ID	description	p value	FDR
GO0005515	protein binding	1.04856e-15	7.18425e-13
GO0014069	postsynaptic density	1.36382e-15	5.66214e-13
GO0016020	membrane	1.88393e-13	4.0036e-11
GO0045202	synapse	1.28321e-12	1.81786e-10
GO0007411	axon guidance	1.50888e-11	3.83256e-08
GO0030424	axon	1.35724e-09	1.44206e-07
GO0005737	cytoplasm	3.17315e-09	2.69718e-07
GO0043025	neuronal cell body	4.41942e-09	3.13e-07
GO0007155	cell adhesion	6.37837e-09	8.10049e-06
GO0005886	plasma membrane	2.04015e-08	1.23866e-06
GO0030054	cell junction	3.06157e-08	1.62646e-06
GO0045211	postsynaptic membrane	1.31942e-07	6.23057e-06
GO0030425	dendrite	1.32644e-07	5.63737e-06
GO0005516	calmodulin binding	1.35154e-07	4.85865e-05
GO0006468	protein phosphorylation	5.49903e-07	0.000465476
GO0007399	nervous system development	5.75e-07	0.00036508
GO0004672	protein kinase activity	1.40549e-06	0.000336794
GO0048471	perinuclear region of cytoplasm	1.685e-06	6.51006e-05
GO0048013	ephrin receptor signaling pathway	1.96906e-06	0.000999781
